# Supplementary material for: Report from a Tibetan Monastery: EEG neural correlates of concentrative and analytical meditation
Source: Front Psychol. 2024 May 2;15:1348317. doi: 10.3389/fpsyg.2024.1348317 (PMC11098278; doi:10.3389/fpsyg.2024.1348317)
Supplement: Supplementary file 1 [file Data_Sheet_1.ZIP]

Archive with 35 entries (35 files):
- single_subject_ranksum_tests_results/subj_1_sess_1_type_C.xlsx
- single_subject_ranksum_tests_results/subj_10_sess_1_type_A.xlsx
- single_subject_ranksum_tests_results/subj_10_sess_1_type_C.xlsx
- single_subject_ranksum_tests_results/subj_11_sess_1_type_C.xlsx
- single_subject_ranksum_tests_results/subj_12_sess_1_type_A.xlsx
- single_subject_ranksum_tests_results/subj_13_sess_1_type_A.xlsx
- single_subject_ranksum_tests_results/subj_14_sess_1_type_A.xlsx
- single_subject_ranksum_tests_results/subj_15_sess_1_type_A.xlsx
- single_subject_ranksum_tests_results/subj_15_sess_2_type_A.xlsx
- single_subject_ranksum_tests_results/subj_16_sess_1_type_A.xlsx
- single_subject_ranksum_tests_results/subj_17_sess_1_type_A.xlsx
- single_subject_ranksum_tests_results/subj_18_sess_1_type_A.xlsx
- single_subject_ranksum_tests_results/subj_19_sess_1_type_A.xlsx
- single_subject_ranksum_tests_results/subj_2_sess_1_type_C.xlsx
- single_subject_ranksum_tests_results/subj_2_sess_2_type_C.xlsx
- single_subject_ranksum_tests_results/subj_2_sess_3_type_C.xlsx
- single_subject_ranksum_tests_results/subj_2_sess_4_type_C.xlsx
- single_subject_ranksum_tests_results/subj_20_sess__type_A.xlsx
- single_subject_ranksum_tests_results/subj_21_sess_1_type_A.xlsx
- single_subject_ranksum_tests_results/subj_22_sess_1_type_A.xlsx
- single_subject_ranksum_tests_results/subj_23_sess_1_type_A.xlsx
- single_subject_ranksum_tests_results/subj_3_sess_1_type_A.xlsx
- single_subject_ranksum_tests_results/subj_3_sess_1_type_C.xlsx
- single_subject_ranksum_tests_results/subj_4_sess_1_type_C.xlsx
- single_subject_ranksum_tests_results/subj_4_sess_2_type_C.xlsx
- single_subject_ranksum_tests_results/subj_4_sess_3_type_C.xlsx
- single_subject_ranksum_tests_results/subj_5_sess_1_type_A.xlsx
- single_subject_ranksum_tests_results/subj_5_sess_1_type_C.xlsx
- single_subject_ranksum_tests_results/subj_6_sess_1_type_A.xlsx
- single_subject_ranksum_tests_results/subj_6_sess_1_type_C.xlsx
- single_subject_ranksum_tests_results/subj_7_sess_1_type_A.xlsx
- single_subject_ranksum_tests_results/subj_7_sess_1_type_C.xlsx
- single_subject_ranksum_tests_results/subj_8_sess_1_type_C.xlsx
- single_subject_ranksum_tests_results/subj_9_sess_1_type_A.xlsx
- single_subject_ranksum_tests_results/subj_9_sess_1_type_C.xlsx
