# Supplementary material for: Report from a Tibetan Monastery: EEG neural correlates of concentrative and analytical meditation
Source: Front Psychol. 2024 May 2;15:1348317. doi: 10.3389/fpsyg.2024.1348317 (PMC11098278; doi:10.3389/fpsyg.2024.1348317)
Supplement: Supplementary file 1 [file Data_Sheet_1.ZIP › single_subject_ranksum_tests_results/subj_1_sess_1_type_C.xlsx]

## Sheet: Sheet1
window (start - end) min	u (uncorrected p-value) for delta band; p-crit = 0.0069251	u (uncorrected p-value) for theta band; p-crit = 0.0069251	u (uncorrected p-value) for alpha_1 band; p-crit = 0.0069251	u (uncorrected p-value) for alpha_2 band; p-crit = 0.0069251	u (uncorrected p-value) for alpha_3 band; p-crit = 0.0069251	u (uncorrected p-value) for beta_1 band; p-crit = 0.0069251	u (uncorrected p-value) for beta_2 band; p-crit = 0.0069251	u (uncorrected p-value) for gamma band; p-crit = 0.0069251
0 - 5	2661(3.7092e-07)	2784(9.0915e-06)	3061(0.0028465)	2889(0.00010165)	2723(1.9563e-06)	2900(0.00012873)	2676(5.5985e-07)	2936(0.00027271)
5 - 10	2027(4.0672e-17)	2040(7.2606e-17)	2629(1.5106e-07)	2511(4.3421e-09)	2686(7.342e-07)	3185(0.019647)	3686(0.77082)	4444(1.9568e-05)
10 - 15	2204(7.3236e-14)	2129(3.3916e-15)	2794(1.1586e-05)	2503(3.3677e-09)	2786(9.5452e-06)	3237(0.03939)	3963(0.080955)	4844(1.8999e-10)
15 - 20	2215(1.1346e-13)	2150(8.1413e-15)	2656(3.2293e-07)	2484(1.8289e-09)	2605(7.564e-08)	3225(0.033748)	3937(0.10768)	4915(1.5635e-11)
20 - 25	2124(2.7485e-15)	2136(4.5472e-15)	2654(3.0546e-07)	2389(7.4684e-11)	2415(1.836e-10)	2995(0.00086765)	3537(0.62732)	5000(6.5742e-13)
25 - 30	2086(5.4387e-16)	2135(4.361e-15)	2146(6.897e-15)	1895(8.7254e-20)	2189(4.0102e-14)	2544(1.2165e-08)	3224(0.03331)	5145(1.8793e-15)
30 - 35	2166(1.5738e-14)	2123(2.6351e-15)	2044(8.6698e-17)	1939(7.1314e-19)	2112(1.6548e-15)	2424(2.4959e-10)	2948(0.00034763)	4797(9.2097e-10)
35 - 40	2185(3.4116e-14)	2206(7.9324e-14)	2101(1.0358e-15)	1869(2.4597e-20)	2098(9.1101e-16)	2306(3.7427e-12)	2787(9.7801e-06)	4970(2.0572e-12)
40 - 45	2143(6.0884e-15)	2121(2.4219e-15)	2264(7.665e-13)	2067(2.384e-16)	2282(1.5212e-12)	2439(4.144e-10)	2983(0.0006907)	4526(2.5996e-06)
45 - 50	2100(9.9242e-16)	2102(1.081e-15)	2175(2.2732e-14)	2024(3.5558e-17)	2256(5.6362e-13)	2465(9.8365e-10)	2816(1.9568e-05)	4359(0.0001315)
50 - 55	2060(1.755e-16)	2035(5.8132e-17)	2324(7.2775e-12)	2212(1.0073e-13)	2380(5.447e-11)	2708(1.3206e-06)	3280(0.066595)	4327(0.0002565)
55 - 60	2125(2.8667e-15)	2070(2.7173e-16)	2573(2.9364e-08)	2397(9.8688e-11)	2589(4.729e-08)	3115(0.0069251)	3887(0.17821)	4788(1.2376e-09)
60 - 65	2052(1.2346e-16)	2005(1.5095e-17)	2322(6.7621e-12)	2517(5.248e-09)	2513(4.6257e-09)	2971(0.00054779)	3720(0.63853)	4700(1.9837e-08)
65 - 70	2071(2.8384e-16)	1992(8.3521e-18)	2160(1.2301e-14)	2245(3.6827e-13)	2305(3.606e-12)	2704(1.1881e-06)	2714(1.5465e-06)	3358(0.15416)
