# Supplementary material for: Report from a Tibetan Monastery: EEG neural correlates of concentrative and analytical meditation
Source: Front Psychol. 2024 May 2;15:1348317. doi: 10.3389/fpsyg.2024.1348317 (PMC11098278; doi:10.3389/fpsyg.2024.1348317)
Supplement: Supplementary file 1 [file Data_Sheet_1.ZIP › single_subject_ranksum_tests_results/subj_10_sess_1_type_A.xlsx]

## Sheet: Sheet1
window (start - end) min	u (uncorrected p-value) for delta band; p-crit = 0.0029456	u (uncorrected p-value) for theta band; p-crit = 0.0029456	u (uncorrected p-value) for alpha_1 band; p-crit = 0.0029456	u (uncorrected p-value) for alpha_2 band; p-crit = 0.0029456	u (uncorrected p-value) for alpha_3 band; p-crit = 0.0029456	u (uncorrected p-value) for beta_1 band; p-crit = 0.0029456	u (uncorrected p-value) for beta_2 band; p-crit = 0.0029456	u (uncorrected p-value) for gamma band; p-crit = 0.0029456
0 - 5	3143(0.010666)	3729(0.60516)	4152(0.0061971)	3996(0.055063)	3594(0.85219)	3345(0.13537)	3063(0.0029456)	3071(0.0033748)
5 - 10	3741(0.56193)	4078(0.018836)	3503(0.50672)	3463(0.38217)	3449(0.34345)	2669(4.6234e-07)	2405(1.3018e-10)	2384(6.269e-11)
10 - 15	3643(0.94769)	4099(0.013933)	3883(0.18508)	3662(0.86868)	3366(0.16666)	2977(0.0006154)	2611(9.0049e-08)	2582(3.8423e-08)
15 - 20	3298(0.081872)	3780(0.43265)	3572(0.76281)	3705(0.69578)	3637(0.97278)	2806(1.5444e-05)	2507(3.8248e-09)	2535(9.2119e-09)
20 - 25	3248(0.045246)	3819(0.32248)	3635(0.98116)	3978(0.068167)	3519(0.56193)	2908(0.00015254)	2527(7.1815e-09)	2574(3.0258e-08)
25 - 30	3473(0.41141)	3759(0.50003)	3379(0.18858)	3959(0.084676)	3781(0.42957)	3085(0.0042648)	2692(8.628e-07)	2663(3.9199e-07)
30 - 35	3845(0.26024)	3946(0.097733)	3275(0.062795)	4016(0.043037)	3639(0.96442)	2955(0.00039981)	2590(4.8709e-08)	2539(1.0427e-08)
35 - 40	3451(0.34882)	3618(0.95187)	3528(0.59422)	3598(0.86868)	3433(0.30237)	3213(0.028811)	2803(1.4379e-05)	2840(3.416e-05)
40 - 45	3619(0.95605)	3825(0.30732)	3099(0.0053626)	3675(0.81532)	3378(0.18682)	2927(0.00022676)	2545(1.2545e-08)	2632(1.6452e-07)
45 - 50	3564(0.73101)	3628(0.99372)	3427(0.28785)	3892(0.1699)	3394(0.21644)	2794(1.1586e-05)	2454(6.8387e-10)	2433(3.3858e-10)
50 - 55	3319(0.10316)	3713(0.66501)	3194(0.022267)	3667(0.84807)	3498(0.49007)	2905(0.00014316)	2630(1.5542e-07)	2628(1.4681e-07)
55 - 60	3479(0.42957)	3653(0.90599)	3469(0.39956)	3964(0.080046)	3666(0.85219)	3121(0.0076093)	2697(9.8628e-07)	2745(3.4435e-06)
60 - 65	3246(0.04413)	3705(0.69578)	3688(0.76281)	3820(0.31992)	3185(0.019647)	3015(0.0012585)	2640(2.0635e-07)	2577(3.31e-08)
65 - 70	3339(0.12733)	3489(0.46086)	3452(0.35153)	3594(0.85219)	3381(0.19214)	2667(4.3763e-07)	2552(1.5548e-08)	2520(5.7675e-09)
