# Supplementary material for: Report from a Tibetan Monastery: EEG neural correlates of concentrative and analytical meditation
Source: Front Psychol. 2024 May 2;15:1348317. doi: 10.3389/fpsyg.2024.1348317 (PMC11098278; doi:10.3389/fpsyg.2024.1348317)
Supplement: Supplementary file 1 [file Data_Sheet_1.ZIP › single_subject_ranksum_tests_results/subj_10_sess_1_type_C.xlsx]

## Sheet: Sheet1
window (start - end) min	u (uncorrected p-value) for delta band; p-crit = 0.0043358	u (uncorrected p-value) for theta band; p-crit = 0.0043358	u (uncorrected p-value) for alpha_1 band; p-crit = 0.0043358	u (uncorrected p-value) for alpha_2 band; p-crit = 0.0043358	u (uncorrected p-value) for alpha_3 band; p-crit = 0.0043358	u (uncorrected p-value) for beta_1 band; p-crit = 0.0043358	u (uncorrected p-value) for beta_2 band; p-crit = 0.0043358	u (uncorrected p-value) for gamma band; p-crit = 0.0043358
0 - 5	3033(0.0017432)	3055(0.0025669)	3743(0.55487)	3642(0.95187)	3148(0.011497)	3096(0.0051079)	2790(1.0518e-05)	2691(8.3995e-07)
5 - 10	3660(0.87695)	3705(0.69578)	3063(0.0029456)	3305(0.088534)	3822(0.31484)	3701(0.71136)	3328(0.11354)	3198(0.023526)
10 - 15	3605(0.89768)	4082(0.0178)	3325(0.11)	3376(0.18334)	3698(0.72313)	3384(0.19756)	2869(6.5632e-05)	2714(1.5465e-06)
15 - 20	4091(0.015649)	3892(0.1699)	2919(0.00019212)	3512(0.53742)	3388(0.20496)	2925(0.00021759)	2493(2.4452e-09)	2398(1.0217e-10)
20 - 25	4408(4.4878e-05)	3986(0.062057)	2629(1.5106e-07)	3720(0.63853)	3358(0.15416)	3298(0.081872)	2584(4.0777e-08)	2568(2.5266e-08)
25 - 30	4655(7.564e-08)	4517(3.2727e-06)	2903(0.00013721)	3655(0.89768)	3559(0.71136)	3460(0.37366)	2920(0.00019616)	2937(0.00027832)
30 - 35	4418(3.5759e-05)	3926(0.12091)	2441(4.4318e-10)	3524(0.57976)	3615(0.93934)	2594(5.4807e-08)	2430(3.0593e-10)	2328(8.4264e-12)
35 - 40	4371(0.00010165)	3749(0.53397)	2475(1.365e-09)	3581(0.79906)	3111(0.0065002)	2874(7.3289e-05)	2575(3.1178e-08)	2349(1.8063e-11)
40 - 45	4251(0.0011268)	3835(0.28312)	2402(1.1736e-10)	3920(0.12864)	3679(0.79906)	3096(0.0051079)	2562(2.1077e-08)	2556(1.7566e-08)
45 - 50	4675(4.2006e-08)	3825(0.30732)	2417(1.966e-10)	3746(0.54437)	3694(0.73892)	3143(0.010666)	2603(7.1354e-08)	2519(5.589e-09)
50 - 55	4755(3.5892e-09)	3843(0.26471)	2174(2.1825e-14)	3953(0.090515)	3742(0.5584)	2975(0.00059204)	2831(2.7768e-05)	2660(3.608e-07)
55 - 60	4514(3.5321e-06)	3743(0.55487)	2472(1.2376e-09)	3585(0.81532)	3536(0.6236)	3086(0.0043358)	3211(0.028052)	2799(1.3066e-05)
