# Supplementary material for: Report from a Tibetan Monastery: EEG neural correlates of concentrative and analytical meditation
Source: Front Psychol. 2024 May 2;15:1348317. doi: 10.3389/fpsyg.2024.1348317 (PMC11098278; doi:10.3389/fpsyg.2024.1348317)
Supplement: Supplementary file 1 [file Data_Sheet_1.ZIP › single_subject_ranksum_tests_results/subj_11_sess_1_type_C.xlsx]

## Sheet: Sheet1
window (start - end) min	u (uncorrected p-value) for delta band; p-crit = 0.0042648	u (uncorrected p-value) for theta band; p-crit = 0.0042648	u (uncorrected p-value) for alpha_1 band; p-crit = 0.0042648	u (uncorrected p-value) for alpha_2 band; p-crit = 0.0042648	u (uncorrected p-value) for alpha_3 band; p-crit = 0.0042648	u (uncorrected p-value) for beta_1 band; p-crit = 0.0042648	u (uncorrected p-value) for beta_2 band; p-crit = 0.0042648	u (uncorrected p-value) for gamma band; p-crit = 0.0042648
0 - 5	3814(0.33548)	3995(0.055732)	3452(0.35153)	3529(0.59785)	3991(0.058473)	4708(1.5548e-08)	4687(2.9364e-08)	4790(1.1591e-09)
5 - 10	3552(0.68418)	4022(0.039894)	3122(0.007729)	3750(0.53052)	4437(2.3057e-05)	4785(1.365e-09)	4637(1.2726e-07)	4764(2.6924e-09)
10 - 15	3555(0.69578)	4175(0.0042648)	3386(0.20123)	3795(0.38792)	4221(0.0019396)	4816(4.9004e-10)	4827(3.3858e-10)	4579(6.4134e-07)
15 - 20	3573(0.76681)	3819(0.32248)	2952(0.00037661)	3211(0.028052)	3845(0.26024)	4542(1.7173e-06)	4445(1.9112e-05)	4846(1.7741e-10)
20 - 25	3524(0.57976)	3729(0.60516)	2909(0.0001558)	3521(0.56903)	4120(0.010193)	4499(5.1534e-06)	4475(9.3157e-06)	4620(2.0635e-07)
