# Supplementary material for: Report from a Tibetan Monastery: EEG neural correlates of concentrative and analytical meditation
Source: Front Psychol. 2024 May 2;15:1348317. doi: 10.3389/fpsyg.2024.1348317 (PMC11098278; doi:10.3389/fpsyg.2024.1348317)
Supplement: Supplementary file 1 [file Data_Sheet_1.ZIP › single_subject_ranksum_tests_results/subj_12_sess_1_type_A.xlsx]

## Sheet: Sheet1
window (start - end) min	u (uncorrected p-value) for delta band; p-crit = 0.0062967	u (uncorrected p-value) for theta band; p-crit = 0.0062967	u (uncorrected p-value) for alpha_1 band; p-crit = 0.0062967	u (uncorrected p-value) for alpha_2 band; p-crit = 0.0062967	u (uncorrected p-value) for alpha_3 band; p-crit = 0.0062967	u (uncorrected p-value) for beta_1 band; p-crit = 0.0062967	u (uncorrected p-value) for beta_2 band; p-crit = 0.0062967	u (uncorrected p-value) for gamma band; p-crit = 0.0062967
0 - 5	3935(0.11)	4020(0.040919)	3731(0.59785)	3875(0.19939)	3747(0.54089)	4052(0.026946)	3735(0.58336)	4081(0.018054)
5 - 10	3046(0.0021944)	2963(0.00046838)	2977(0.0006154)	2881(8.544e-05)	2912(0.00016595)	3019(0.0013539)	3498(0.49007)	4229(0.0016819)
10 - 15	3184(0.019373)	2814(1.8667e-05)	2657(3.3202e-07)	2671(4.8839e-07)	2810(1.6983e-05)	3289(0.073911)	4025(0.038397)	4798(8.9111e-10)
15 - 20	3174(0.016814)	2699(1.0403e-06)	2484(1.8289e-09)	2706(1.2527e-06)	2514(4.7742e-09)	2926(0.00022213)	3390(0.20874)	4444(1.9568e-05)
20 - 25	3448(0.34078)	2632(1.6452e-07)	2405(1.3018e-10)	2571(2.7653e-08)	2297(2.6752e-12)	2945(0.00032728)	3388(0.20496)	4353(0.00014935)
25 - 30	3251(0.046966)	2642(2.1831e-07)	2388(7.2118e-11)	2656(3.2293e-07)	2257(5.8576e-13)	2898(0.00012335)	3122(0.007729)	3854(0.24077)
30 - 35	3331(0.11718)	2590(4.8709e-08)	2372(4.107e-11)	2359(2.5862e-11)	2550(1.4625e-08)	2724(2.0078e-06)	3480(0.43265)	4374(9.5258e-05)
35 - 40	3062(0.0028957)	2419(2.105e-10)	2293(2.3027e-12)	2278(1.3073e-12)	2293(2.3027e-12)	2418(2.0343e-10)	2807(1.5816e-05)	3183(0.019103)
40 - 45	3523(0.57618)	2652(2.8891e-07)	2272(1.0406e-12)	2336(1.1282e-11)	2442(4.5829e-10)	2487(2.0153e-09)	2717(1.6729e-06)	3050(0.0023534)
45 - 50	3406(0.24077)	2610(8.7476e-08)	2235(2.494e-13)	2373(4.255e-11)	2701(1.0972e-06)	2938(0.00028404)	3744(0.55136)	4524(2.7366e-06)
50 - 55	3459(0.37084)	2579(3.5138e-08)	2133(4.0109e-15)	2223(1.5568e-13)	2381(5.6421e-11)	2880(8.3594e-05)	3606(0.90184)	4322(0.00028404)
55 - 60	3629(0.99791)	2650(2.7322e-07)	2239(2.9157e-13)	2423(2.4125e-10)	2616(1.0406e-07)	3109(0.0062967)	3673(0.82348)	4673(4.4572e-08)
60 - 65	3411(0.25145)	2721(1.8571e-06)	2096(8.3618e-16)	2391(8.0086e-11)	2489(2.1497e-09)	2572(2.8496e-08)	3520(0.56548)	4675(4.2006e-08)
