# Supplementary material for: Report from a Tibetan Monastery: EEG neural correlates of concentrative and analytical meditation
Source: Front Psychol. 2024 May 2;15:1348317. doi: 10.3389/fpsyg.2024.1348317 (PMC11098278; doi:10.3389/fpsyg.2024.1348317)
Supplement: Supplementary file 1 [file Data_Sheet_1.ZIP › single_subject_ranksum_tests_results/subj_13_sess_1_type_A.xlsx]

## Sheet: Sheet1
window (start - end) min	u (uncorrected p-value) for delta band; p-crit = 0.0037331	u (uncorrected p-value) for theta band; p-crit = 0.0037331	u (uncorrected p-value) for alpha_1 band; p-crit = 0.0037331	u (uncorrected p-value) for alpha_2 band; p-crit = 0.0037331	u (uncorrected p-value) for alpha_3 band; p-crit = 0.0037331	u (uncorrected p-value) for beta_1 band; p-crit = 0.0037331	u (uncorrected p-value) for beta_2 band; p-crit = 0.0037331	u (uncorrected p-value) for gamma band; p-crit = 0.0037331
0 - 5	3616(0.94351)	2733(2.5336e-06)	2998(0.00091802)	2703(1.157e-06)	3250(0.046387)	3832(0.29024)	4183(0.0037331)	4134(0.008225)
5 - 10	3553(0.68804)	2347(1.6806e-11)	2960(0.00044147)	2247(3.9799e-13)	3203(0.025186)	3860(0.22837)	4658(6.93e-08)	4467(1.131e-05)
10 - 15	3775(0.44819)	2463(9.2097e-10)	2707(1.2862e-06)	2278(1.3073e-12)	3312(0.095625)	4019(0.04144)	4788(1.2376e-09)	4655(7.564e-08)
15 - 20	3582(0.80312)	2444(4.9004e-10)	2432(3.2734e-10)	2206(7.9324e-14)	3144(0.010828)	3900(0.15721)	4568(8.628e-07)	5077(3.1463e-14)
20 - 25	3416(0.26246)	2638(1.9502e-07)	2469(1.1218e-09)	2323(7.0151e-12)	2902(0.00013433)	3125(0.0080984)	3819(0.32248)	3555(0.69578)
