# Supplementary material for: Report from a Tibetan Monastery: EEG neural correlates of concentrative and analytical meditation
Source: Front Psychol. 2024 May 2;15:1348317. doi: 10.3389/fpsyg.2024.1348317 (PMC11098278; doi:10.3389/fpsyg.2024.1348317)
Supplement: Supplementary file 1 [file Data_Sheet_1.ZIP › single_subject_ranksum_tests_results/subj_14_sess_1_type_A.xlsx]

## Sheet: Sheet1
window (start - end) min	u (uncorrected p-value) for delta band; p-crit = 0.0052765	u (uncorrected p-value) for theta band; p-crit = 0.0052765	u (uncorrected p-value) for alpha_1 band; p-crit = 0.0052765	u (uncorrected p-value) for alpha_2 band; p-crit = 0.0052765	u (uncorrected p-value) for alpha_3 band; p-crit = 0.0052765	u (uncorrected p-value) for beta_1 band; p-crit = 0.0052765	u (uncorrected p-value) for beta_2 band; p-crit = 0.0052765	u (uncorrected p-value) for gamma band; p-crit = 0.0052765
0 - 5	3253(0.048142)	3090(0.004631)	3786(0.41441)	3880(0.19035)	4115(0.010992)	3951(0.092532)	3700(0.71528)	3022(0.0014299)
5 - 10	2620(1.1676e-07)	2450(5.9871e-10)	2599(6.3476e-08)	3755(0.51346)	3652(0.91015)	3115(0.0069251)	3007(0.0010859)	2755(4.4338e-06)
10 - 15	2917(0.00018427)	2640(2.0635e-07)	2592(5.1671e-08)	4461(1.3066e-05)	3483(0.44194)	3178(0.0178)	2926(0.00022213)	2509(4.0755e-09)
15 - 20	2101(1.0358e-15)	2187(3.699e-14)	2700(1.0684e-06)	4260(0.0009531)	3474(0.41441)	2853(4.5902e-05)	3700(0.71528)	4057(0.025186)
20 - 25	1972(3.33e-18)	2280(1.4103e-12)	3521(0.56903)	4562(1.0129e-06)	3745(0.54786)	3242(0.041967)	4027(0.037426)	4393(6.2786e-05)
25 - 30	2117(2.0453e-15)	2227(1.8224e-13)	2283(1.5799e-12)	4466(1.1586e-05)	3376(0.18334)	2717(1.6729e-06)	3226(0.03419)	3533(0.61251)
30 - 35	2209(8.9398e-14)	2341(1.3528e-11)	2449(5.7909e-10)	4701(1.9244e-08)	2891(0.00010614)	2449(5.7909e-10)	2065(2.1845e-16)	2161(1.2818e-14)
35 - 40	2453(6.6154e-10)	2630(1.5542e-07)	2826(2.4727e-05)	4918(1.4027e-11)	3415(0.26024)	2886(9.5258e-05)	3098(0.0052765)	3242(0.041967)
40 - 45	2408(1.4437e-10)	3204(0.025529)	3531(0.60516)	4889(3.9641e-11)	4031(0.035546)	3658(0.88523)	4733(7.1815e-09)	4880(5.447e-11)
45 - 50	2561(2.0448e-08)	2491(2.2928e-09)	2478(1.5052e-09)	4587(5.1585e-07)	3718(0.64605)	2842(3.5759e-05)	4356(0.00014016)	4851(1.4942e-10)
50 - 55	2605(7.564e-08)	2794(1.1586e-05)	3265(0.055732)	5132(3.2521e-15)	3772(0.45767)	3486(0.45134)	3349(0.14096)	3507(0.52025)
55 - 60	2741(3.11e-06)	3255(0.049343)	4779(1.6594e-09)	5284(4.0059e-18)	3919(0.12997)	3905(0.14965)	4233(0.0015653)	4213(0.0022332)
60 - 65	2786(9.5452e-06)	3194(0.022267)	4408(4.4878e-05)	5207(1.2902e-16)	3787(0.41141)	3848(0.25363)	2954(0.00039193)	2467(1.0505e-09)
65 - 70	3084(0.0041948)	3309(0.092532)	4228(0.0017123)	5237(3.3999e-17)	4172(0.0044812)	4165(0.0050255)	4389(6.8599e-05)	3925(0.12217)
70 - 75	3149(0.01167)	3947(0.096674)	5183(3.6843e-16)	5240(2.9714e-17)	4360(0.00012873)	4573(7.5427e-07)	4379(8.544e-05)	3884(0.18334)
75 - 80	2679(6.0746e-07)	2715(1.5876e-06)	3213(0.028811)	5100(1.2301e-14)	3748(0.53742)	3021(0.0014042)	3261(0.053098)	3498(0.49007)
80 - 85	3722(0.63105)	4125(0.0094467)	4648(9.2696e-08)	5214(9.4724e-17)	4446(1.8667e-05)	4695(2.3079e-08)	4343(0.00018427)	3773(0.4545)
85 - 90	3383(0.19574)	3211(0.028052)	3523(0.57618)	5240(2.9714e-17)	3931(0.11475)	3572(0.76281)	3419(0.26923)	2956(0.00040784)
90 - 95	3185(0.019647)	3905(0.14965)	4942(5.8363e-12)	5201(1.6796e-16)	3781(0.42957)	4074(0.019924)	3097(0.0051916)	2578(3.4104e-08)
