# Supplementary material for: Report from a Tibetan Monastery: EEG neural correlates of concentrative and analytical meditation
Source: Front Psychol. 2024 May 2;15:1348317. doi: 10.3389/fpsyg.2024.1348317 (PMC11098278; doi:10.3389/fpsyg.2024.1348317)
Supplement: Supplementary file 1 [file Data_Sheet_1.ZIP › single_subject_ranksum_tests_results/subj_15_sess_1_type_A.xlsx]

## Sheet: Sheet1
window (start - end) min	u (uncorrected p-value) for delta band; p-crit = 0.0037961	u (uncorrected p-value) for theta band; p-crit = 0.0037961	u (uncorrected p-value) for alpha_1 band; p-crit = 0.0037961	u (uncorrected p-value) for alpha_2 band; p-crit = 0.0037961	u (uncorrected p-value) for alpha_3 band; p-crit = 0.0037961	u (uncorrected p-value) for beta_1 band; p-crit = 0.0037961	u (uncorrected p-value) for beta_2 band; p-crit = 0.0037961	u (uncorrected p-value) for gamma band; p-crit = 0.0037961
0 - 5	3653(0.90599)	4005(0.049343)	4339(0.00020028)	3266(0.056407)	2845(3.8291e-05)	3942(0.10206)	3405(0.23867)	3186(0.019924)
5 - 10	3835(0.28312)	4346(0.00017306)	4608(2.8891e-07)	3235(0.038397)	3380(0.19035)	4751(4.0755e-09)	4630(1.5542e-07)	4551(1.356e-06)
10 - 15	3609(0.91432)	3916(0.13401)	4732(7.4092e-09)	3148(0.011497)	3505(0.51346)	5021(2.9157e-13)	4911(1.8063e-11)	4664(5.8127e-08)
15 - 20	4182(0.0037961)	3055(0.0025669)	4236(0.0014827)	2372(4.107e-11)	3485(0.44819)	5328(5.1234e-19)	5389(2.7131e-20)	5427(4.1331e-21)
20 - 25	3876(0.19756)	3176(0.017301)	4343(0.00018427)	2374(4.4082e-11)	3857(0.23451)	5424(4.8019e-21)	5408(1.0642e-20)	5430(3.5566e-21)
25 - 30	3803(0.36526)	4241(0.0013539)	4663(5.986e-08)	2960(0.00044147)	4500(5.0262e-06)	5422(5.3061e-21)	5416(7.1546e-21)	5430(3.5566e-21)
30 - 35	4246(0.0012356)	4452(1.6196e-05)	4765(2.6074e-09)	3535(0.6199)	4762(2.8705e-09)	5428(3.9313e-21)	5429(3.7393e-21)	5430(3.5566e-21)
35 - 40	3798(0.37932)	4321(0.00028987)	4484(7.4743e-06)	3644(0.94351)	4549(1.4293e-06)	5428(3.9313e-21)	5407(1.1182e-20)	5430(3.5566e-21)
