# Supplementary material for: Report from a Tibetan Monastery: EEG neural correlates of concentrative and analytical meditation
Source: Front Psychol. 2024 May 2;15:1348317. doi: 10.3389/fpsyg.2024.1348317 (PMC11098278; doi:10.3389/fpsyg.2024.1348317)
Supplement: Supplementary file 1 [file Data_Sheet_1.ZIP › single_subject_ranksum_tests_results/subj_15_sess_2_type_A.xlsx]

## Sheet: Sheet1
window (start - end) min	u (uncorrected p-value) for delta band; p-crit = 0.0063977	u (uncorrected p-value) for theta band; p-crit = 0.0063977	u (uncorrected p-value) for alpha_1 band; p-crit = 0.0063977	u (uncorrected p-value) for alpha_2 band; p-crit = 0.0063977	u (uncorrected p-value) for alpha_3 band; p-crit = 0.0063977	u (uncorrected p-value) for beta_1 band; p-crit = 0.0063977	u (uncorrected p-value) for beta_2 band; p-crit = 0.0063977	u (uncorrected p-value) for gamma band; p-crit = 0.0063977
0 - 5	3706(0.6919)	3676(0.81125)	4095(0.014769)	3078(0.0037961)	3929(0.11718)	4822(4.007e-10)	4595(4.142e-07)	4689(2.7653e-08)
5 - 10	4160(0.0054501)	4169(0.0047076)	4737(6.3368e-09)	3489(0.46086)	4576(6.956e-07)	5361(1.0585e-19)	5418(6.4769e-21)	5430(3.5566e-21)
10 - 15	4174(0.0043358)	4289(0.00054779)	5004(5.6362e-13)	4031(0.035546)	4917(1.4545e-11)	5383(3.6386e-20)	5364(9.1575e-20)	5328(5.1234e-19)
15 - 20	4564(9.603e-07)	4432(2.5903e-05)	5093(1.6396e-14)	3490(0.46406)	4319(0.00030187)	5412(8.7276e-21)	5420(5.8627e-21)	5419(6.1622e-21)
20 - 25	4638(1.2366e-07)	4110(0.011845)	4991(9.2807e-13)	3812(0.34078)	4672(4.5912e-08)	5398(1.7437e-20)	5427(4.1331e-21)	5366(8.3135e-20)
25 - 30	4393(6.2786e-05)	4245(0.0012585)	4841(2.105e-10)	4414(3.9172e-05)	4755(3.5892e-09)	5318(8.214e-19)	5379(4.4226e-20)	5430(3.5566e-21)
30 - 35	3821(0.31738)	4023(0.03939)	4508(4.1112e-06)	5172(5.9285e-16)	4881(5.2586e-11)	4817(4.7391e-10)	4800(8.3418e-10)	5028(2.2177e-13)
35 - 40	3802(0.36804)	3964(0.080046)	4703(1.8108e-08)	4723(9.8009e-09)	4400(5.3719e-05)	4134(0.008225)	4563(9.8628e-07)	5039(1.4387e-13)
40 - 45	4214(0.0021944)	4211(0.0023126)	4577(6.7704e-07)	3255(0.049343)	3978(0.068167)	5409(1.0127e-20)	5416(7.1546e-21)	5428(3.9313e-21)
45 - 50	4492(6.1344e-06)	4394(6.1408e-05)	3678(0.80312)	2621(1.2016e-07)	3422(0.27611)	5216(8.6698e-17)	5306(1.4421e-18)	5418(6.4769e-21)
50 - 55	4203(0.0026572)	4040(0.031609)	4097(0.014346)	2552(1.5548e-08)	3353(0.14671)	5234(3.8892e-17)	5344(2.3939e-19)	5418(6.4769e-21)
55 - 60	4272(0.0007599)	4386(7.3289e-05)	4110(0.011845)	2814(1.8667e-05)	3461(0.37648)	5400(1.5801e-20)	5430(3.5566e-21)	5430(3.5566e-21)
60 - 65	4092(0.015425)	4127(0.009162)	4116(0.010828)	2789(1.0267e-05)	3946(0.097733)	5389(2.7131e-20)	5427(4.1331e-21)	5430(3.5566e-21)
65 - 70	4058(0.024846)	4150(0.0063977)	4297(0.00046838)	2984(0.00070405)	4546(1.5465e-06)	5425(4.5678e-21)	5430(3.5566e-21)	5430(3.5566e-21)
70 - 75	4251(0.0011268)	4119(0.010349)	4314(0.00033393)	2926(0.00022213)	4229(0.0016819)	5404(1.297e-20)	5430(3.5566e-21)	5430(3.5566e-21)
75 - 80	4168(0.0047853)	4415(3.8291e-05)	4166(0.0049442)	2597(5.986e-08)	3514(0.54437)	4545(1.5876e-06)	4890(3.8261e-11)	4072(0.020489)
80 - 85	3916(0.13401)	3966(0.078252)	4028(0.036948)	3610(0.91848)	3923(0.12473)	4605(3.1408e-07)	4928(9.7525e-12)	4439(2.2004e-05)
