# Supplementary material for: Report from a Tibetan Monastery: EEG neural correlates of concentrative and analytical meditation
Source: Front Psychol. 2024 May 2;15:1348317. doi: 10.3389/fpsyg.2024.1348317 (PMC11098278; doi:10.3389/fpsyg.2024.1348317)
Supplement: Supplementary file 1 [file Data_Sheet_1.ZIP › single_subject_ranksum_tests_results/subj_16_sess_1_type_A.xlsx]

## Sheet: Sheet1
window (start - end) min	u (uncorrected p-value) for delta band; p-crit = 0.001839	u (uncorrected p-value) for theta band; p-crit = 0.001839	u (uncorrected p-value) for alpha_1 band; p-crit = 0.001839	u (uncorrected p-value) for alpha_2 band; p-crit = 0.001839	u (uncorrected p-value) for alpha_3 band; p-crit = 0.001839	u (uncorrected p-value) for beta_1 band; p-crit = 0.001839	u (uncorrected p-value) for beta_2 band; p-crit = 0.001839	u (uncorrected p-value) for gamma band; p-crit = 0.001839
0 - 5	3173(0.016575)	3141(0.010349)	4121(0.01004)	4266(0.00085143)	3988(0.060602)	3783(0.42347)	3649(0.92265)	3144(0.010828)
5 - 10	3573(0.76681)	3363(0.16188)	3799(0.37648)	3113(0.0067096)	3406(0.24077)	3892(0.1699)	3564(0.73101)	3452(0.35153)
10 - 15	3896(0.16346)	3604(0.89353)	4325(0.0002672)	3098(0.0052765)	3649(0.92265)	3036(0.001839)	2321(6.518e-12)	2147(7.1893e-15)
15 - 20	4036(0.03331)	3567(0.74288)	4677(3.9583e-08)	3576(0.77886)	3871(0.20684)	2214(1.0905e-13)	2041(7.5902e-17)	2060(1.755e-16)
20 - 25	4048(0.02843)	3500(0.4967)	4436(2.3601e-05)	4002(0.051192)	3574(0.77082)	2428(2.859e-10)	2090(6.4619e-16)	2062(1.9157e-16)
25 - 30	4144(0.0070351)	3676(0.81125)	4374(9.5258e-05)	3550(0.67648)	3308(0.091519)	2151(8.4854e-15)	2052(1.2346e-16)	2058(1.6075e-16)
30 - 35	3533(0.61251)	3391(0.21064)	4328(0.00025131)	4140(0.0074912)	3446(0.33548)	2624(1.3095e-07)	2070(2.7173e-16)	2101(1.0358e-15)
