# Supplementary material for: Report from a Tibetan Monastery: EEG neural correlates of concentrative and analytical meditation
Source: Front Psychol. 2024 May 2;15:1348317. doi: 10.3389/fpsyg.2024.1348317 (PMC11098278; doi:10.3389/fpsyg.2024.1348317)
Supplement: Supplementary file 1 [file Data_Sheet_1.ZIP › single_subject_ranksum_tests_results/subj_17_sess_1_type_A.xlsx]

## Sheet: Sheet1
window (start - end) min	u (uncorrected p-value) for delta band; p-crit = 0.0061971	u (uncorrected p-value) for theta band; p-crit = 0.0061971	u (uncorrected p-value) for alpha_1 band; p-crit = 0.0061971	u (uncorrected p-value) for alpha_2 band; p-crit = 0.0061971	u (uncorrected p-value) for alpha_3 band; p-crit = 0.0061971	u (uncorrected p-value) for beta_1 band; p-crit = 0.0061971	u (uncorrected p-value) for beta_2 band; p-crit = 0.0061971	u (uncorrected p-value) for gamma band; p-crit = 0.0061971
0 - 5	4232(0.0015937)	4475(9.3157e-06)	4231(0.0016226)	3999(0.053098)	4334(0.00022213)	4680(3.6202e-08)	4791(1.1218e-09)	4667(5.3217e-08)
5 - 10	4057(0.025186)	4296(0.00047768)	4047(0.028811)	3220(0.031609)	4174(0.0043358)	4563(9.8628e-07)	4527(2.5336e-06)	4615(2.3752e-07)
10 - 15	4157(0.0057201)	4241(0.0013539)	3979(0.067377)	3359(0.15568)	4240(0.0013788)	4649(9.0049e-08)	4555(1.22e-06)	4589(4.8839e-07)
15 - 20	4119(0.010349)	4034(0.03419)	3583(0.80718)	3016(0.0012817)	4045(0.029588)	4514(3.5321e-06)	4633(1.4268e-07)	4713(1.334e-08)
20 - 25	4265(0.00086765)	4217(0.0020817)	3883(0.18508)	3380(0.19035)	4234(0.0015373)	4658(6.93e-08)	4543(1.6729e-06)	4600(3.608e-07)
25 - 30	4301(0.00043283)	4152(0.0061971)	3890(0.17319)	3260(0.052456)	4357(0.00013721)	4797(9.2097e-10)	4763(2.7801e-09)	4898(2.8786e-11)
30 - 35	4131(0.0086156)	4123(0.0097392)	3789(0.40546)	3365(0.16506)	4347(0.00016947)	4548(1.4674e-06)	4482(7.8507e-06)	4573(7.5427e-07)
35 - 40	4094(0.014985)	3979(0.067377)	3508(0.52366)	3300(0.083733)	4226(0.0017746)	4270(0.00078934)	4162(0.0052765)	4174(0.0043358)
40 - 45	4187(0.0034906)	4104(0.012947)	3346(0.13675)	3132(0.0090226)	4215(0.0021562)	4188(0.0034322)	4061(0.02385)	4063(0.023205)
