# Supplementary material for: Report from a Tibetan Monastery: EEG neural correlates of concentrative and analytical meditation
Source: Front Psychol. 2024 May 2;15:1348317. doi: 10.3389/fpsyg.2024.1348317 (PMC11098278; doi:10.3389/fpsyg.2024.1348317)
Supplement: Supplementary file 1 [file Data_Sheet_1.ZIP › single_subject_ranksum_tests_results/subj_18_sess_1_type_A.xlsx]

## Sheet: Sheet1
window (start - end) min	u (uncorrected p-value) for delta band; p-crit = 0.0047853	u (uncorrected p-value) for theta band; p-crit = 0.0047853	u (uncorrected p-value) for alpha_1 band; p-crit = 0.0047853	u (uncorrected p-value) for alpha_2 band; p-crit = 0.0047853	u (uncorrected p-value) for alpha_3 band; p-crit = 0.0047853	u (uncorrected p-value) for beta_1 band; p-crit = 0.0047853	u (uncorrected p-value) for beta_2 band; p-crit = 0.0047853	u (uncorrected p-value) for gamma band; p-crit = 0.0047853
0 - 5	4641(1.1345e-07)	4615(2.3752e-07)	4666(5.4807e-08)	3314(0.097733)	3092(0.0047853)	4768(2.3678e-09)	4622(1.9502e-07)	4490(6.446e-06)
5 - 10	4607(2.9707e-07)	4705(1.7038e-08)	4698(2.1077e-08)	3263(0.054401)	2843(3.6585e-05)	4891(3.6928e-11)	4204(0.0026117)	4241(0.0013539)
10 - 15	4603(3.3202e-07)	4834(2.6714e-10)	4958(3.2247e-12)	3891(0.17154)	3745(0.54786)	4690(2.6834e-08)	3533(0.61251)	2974(0.00058068)
15 - 20	4513(3.6228e-06)	4637(1.2726e-07)	4697(2.1725e-08)	3165(0.014769)	2854(4.6949e-05)	4524(2.7366e-06)	3515(0.54786)	3178(0.0178)
20 - 25	4249(0.0011692)	4473(9.7801e-06)	4640(1.1676e-07)	3242(0.041967)	3087(0.004408)	4515(3.4435e-06)	3441(0.32248)	3293(0.077368)
