# Supplementary material for: Report from a Tibetan Monastery: EEG neural correlates of concentrative and analytical meditation
Source: Front Psychol. 2024 May 2;15:1348317. doi: 10.3389/fpsyg.2024.1348317 (PMC11098278; doi:10.3389/fpsyg.2024.1348317)
Supplement: Supplementary file 1 [file Data_Sheet_1.ZIP › single_subject_ranksum_tests_results/subj_19_sess_1_type_A.xlsx]

## Sheet: Sheet1
window (start - end) min	u (uncorrected p-value) for delta band; p-crit = 0.0031004	u (uncorrected p-value) for theta band; p-crit = 0.0031004	u (uncorrected p-value) for alpha_1 band; p-crit = 0.0031004	u (uncorrected p-value) for alpha_2 band; p-crit = 0.0031004	u (uncorrected p-value) for alpha_3 band; p-crit = 0.0031004	u (uncorrected p-value) for beta_1 band; p-crit = 0.0031004	u (uncorrected p-value) for beta_2 band; p-crit = 0.0031004	u (uncorrected p-value) for gamma band; p-crit = 0.0031004
0 - 5	2784(9.0915e-06)	3161(0.013933)	3190(0.021067)	3957(0.086587)	3246(0.04413)	2315(5.2246e-12)	2402(1.1736e-10)	2060(1.755e-16)
5 - 10	3370(0.17319)	3517(0.55487)	3359(0.15568)	4130(0.0087494)	3634(0.98534)	2618(1.1023e-07)	2904(0.00014016)	2389(7.4684e-11)
10 - 15	3647(0.93099)	3902(0.15416)	3560(0.71528)	4335(0.00021759)	3938(0.10654)	2412(1.6565e-10)	2790(1.0518e-05)	2329(8.7403e-12)
15 - 20	3759(0.50003)	3632(0.99372)	3348(0.13954)	4468(1.104e-05)	3871(0.20684)	2485(1.8891e-09)	2676(5.5985e-07)	2274(1.1229e-12)
20 - 25	3565(0.73496)	4032(0.035089)	3804(0.36249)	4781(1.555e-09)	3799(0.37648)	2557(1.8108e-08)	2609(8.4974e-08)	2273(1.081e-12)
25 - 30	2258(6.0875e-13)	2272(1.0406e-12)	3066(0.0031004)	4092(0.015425)	3979(0.067377)	3020(0.0013788)	2616(1.0406e-07)	2188(3.8515e-14)
