# Supplementary material for: Report from a Tibetan Monastery: EEG neural correlates of concentrative and analytical meditation
Source: Front Psychol. 2024 May 2;15:1348317. doi: 10.3389/fpsyg.2024.1348317 (PMC11098278; doi:10.3389/fpsyg.2024.1348317)
Supplement: Supplementary file 1 [file Data_Sheet_1.ZIP › single_subject_ranksum_tests_results/subj_2_sess_1_type_C.xlsx]

## Sheet: Sheet1
window (start - end) min	u (uncorrected p-value) for delta band; p-crit = 0.0033171	u (uncorrected p-value) for theta band; p-crit = 0.0033171	u (uncorrected p-value) for alpha_1 band; p-crit = 0.0033171	u (uncorrected p-value) for alpha_2 band; p-crit = 0.0033171	u (uncorrected p-value) for alpha_3 band; p-crit = 0.0033171	u (uncorrected p-value) for beta_1 band; p-crit = 0.0033171	u (uncorrected p-value) for beta_2 band; p-crit = 0.0033171	u (uncorrected p-value) for gamma band; p-crit = 0.0033171
0 - 5	3535(0.61988)	3904(0.15113)	3486(0.45133)	3915(0.13536)	4163(0.00519)	3983(0.064283)	4515(3.4408e-06)	4533(2.1684e-06)
5 - 10	3785(0.4174)	3974(0.071393)	3199(0.023845)	3910(0.14236)	4138(0.0077269)	3947(0.096663)	4575(7.1402e-07)	4648(9.2601e-08)
10 - 15	3879(0.19212)	3809(0.3488)	3037(0.0018713)	3603(0.88938)	3788(0.40841)	3576(0.77885)	4272(0.00075958)	4369(0.00010608)
15 - 20	4142(0.0072579)	4023(0.039383)	2882(8.7274e-05)	3848(0.25361)	4078(0.018832)	3674(0.81939)	4364(0.00011811)	4450(1.6972e-05)
20 - 25	4217(0.0020809)	3934(0.11116)	2890(0.00010381)	3853(0.24286)	4099(0.01393)	3762(0.49006)	4452(1.6185e-05)	4544(1.6284e-06)
25 - 30	4346(0.00017297)	3892(0.16989)	2071(2.8317e-16)	3754(0.51684)	3953(0.090504)	3722(0.63104)	4672(4.5863e-08)	4709(1.5062e-08)
30 - 35	4528(2.4673e-06)	3844(0.26245)	2088(5.9149e-16)	3608(0.91015)	3858(0.23244)	3711(0.67264)	4688(2.8464e-08)	4710(1.4608e-08)
35 - 40	4585(5.443e-07)	3826(0.30482)	2059(1.6756e-16)	3511(0.53395)	3749(0.53395)	3583(0.80718)	4677(3.9541e-08)	4693(2.4488e-08)
40 - 45	4491(6.2837e-06)	3667(0.84807)	2028(4.2428e-17)	3388(0.20494)	3595(0.8563)	3468(0.39661)	4701(1.9222e-08)	4707(1.6012e-08)
45 - 50	4522(2.8782e-06)	3739(0.56902)	2057(1.5347e-16)	3340(0.12863)	3500(0.49668)	3454(0.35696)	4678(3.8382e-08)	4709(1.5062e-08)
50 - 55	4192(0.0032065)	3688(0.7628)	2594(5.4749e-08)	3558(0.70744)	3735(0.58335)	3607(0.90599)	4403(5.0196e-05)	4399(5.4901e-05)
55 - 60	3673(0.82348)	3195(0.022571)	3068(0.0032065)	3240(0.040913)	3183(0.019099)	2948(0.00034747)	3070(0.0033171)	3255(0.049335)
