# Supplementary material for: Report from a Tibetan Monastery: EEG neural correlates of concentrative and analytical meditation
Source: Front Psychol. 2024 May 2;15:1348317. doi: 10.3389/fpsyg.2024.1348317 (PMC11098278; doi:10.3389/fpsyg.2024.1348317)
Supplement: Supplementary file 1 [file Data_Sheet_1.ZIP › single_subject_ranksum_tests_results/subj_2_sess_2_type_C.xlsx]

## Sheet: Sheet1
window (start - end) min	u (uncorrected p-value) for delta band; p-crit = 0.0063977	u (uncorrected p-value) for theta band; p-crit = 0.0063977	u (uncorrected p-value) for alpha_1 band; p-crit = 0.0063977	u (uncorrected p-value) for alpha_2 band; p-crit = 0.0063977	u (uncorrected p-value) for alpha_3 band; p-crit = 0.0063977	u (uncorrected p-value) for beta_1 band; p-crit = 0.0063977	u (uncorrected p-value) for beta_2 band; p-crit = 0.0063977	u (uncorrected p-value) for gamma band; p-crit = 0.0063977
0 - 5	4740(5.7675e-09)	4081(0.018054)	2297(2.6752e-12)	3370(0.17319)	3308(0.091519)	3415(0.26024)	4980(1.4103e-12)	4921(1.2582e-11)
5 - 10	4663(5.986e-08)	3371(0.17485)	1947(1.039e-18)	2922(0.00020448)	2893(0.00011081)	2467(1.0505e-09)	5194(2.2821e-16)	5229(4.8635e-17)
10 - 15	4491(6.2884e-06)	2784(9.0915e-06)	1948(1.0889e-18)	2690(8.177e-07)	2740(3.0316e-06)	2438(4.007e-10)	5349(1.8846e-19)	5340(2.8973e-19)
15 - 20	4281(0.0006396)	3110(0.0063977)	2122(2.5263e-15)	2971(0.00054779)	2880(8.3594e-05)	2883(8.9246e-05)	5061(5.9956e-14)	5068(4.5257e-14)
20 - 25	3927(0.11966)	2883(8.9246e-05)	1952(1.3133e-18)	2867(6.2786e-05)	2975(0.00059204)	2828(2.5903e-05)	5247(2.1679e-17)	5171(6.1895e-16)
25 - 30	4447(1.8232e-05)	2624(1.3095e-07)	1951(1.2532e-18)	2790(1.0518e-05)	2645(2.3752e-07)	2510(4.2068e-09)	5230(4.6511e-17)	5217(8.2941e-17)
