# Supplementary material for: Report from a Tibetan Monastery: EEG neural correlates of concentrative and analytical meditation
Source: Front Psychol. 2024 May 2;15:1348317. doi: 10.3389/fpsyg.2024.1348317 (PMC11098278; doi:10.3389/fpsyg.2024.1348317)
Supplement: Supplementary file 1 [file Data_Sheet_1.ZIP › single_subject_ranksum_tests_results/subj_2_sess_3_type_C.xlsx]

## Sheet: Sheet1
window (start - end) min	u (uncorrected p-value) for delta band; p-crit = 0.0060989	u (uncorrected p-value) for theta band; p-crit = 0.0060989	u (uncorrected p-value) for alpha_1 band; p-crit = 0.0060989	u (uncorrected p-value) for alpha_2 band; p-crit = 0.0060989	u (uncorrected p-value) for alpha_3 band; p-crit = 0.0060989	u (uncorrected p-value) for beta_1 band; p-crit = 0.0060989	u (uncorrected p-value) for beta_2 band; p-crit = 0.0060989	u (uncorrected p-value) for gamma band; p-crit = 0.0060989
0 - 5	3737(0.57618)	3046(0.0021944)	2892(0.00010845)	3332(0.11841)	3095(0.0050255)	2974(0.00058068)	4193(0.0031536)	4373(9.7346e-05)
5 - 10	2299(2.883e-12)	2927(0.00022676)	4105(0.012757)	3480(0.43265)	3282(0.068167)	3363(0.16188)	2302(3.2247e-12)	2087(5.6784e-16)
10 - 15	2644(2.3094e-07)	3342(0.1313)	4042(0.030787)	3331(0.11718)	3527(0.59059)	3504(0.51009)	2597(5.986e-08)	2257(5.8576e-13)
15 - 20	2482(1.7141e-09)	3008(0.0011062)	3941(0.10316)	3621(0.96442)	3257(0.050569)	3369(0.17154)	2190(4.1753e-14)	2033(5.3175e-17)
20 - 25	2333(1.0115e-11)	2807(1.5816e-05)	3400(0.22837)	3619(0.95605)	3167(0.015203)	2931(0.00024621)	2802(1.4039e-05)	2544(1.2165e-08)
25 - 30	2392(8.2928e-11)	2911(0.0001625)	3668(0.84397)	3507(0.52025)	3107(0.0060989)	2596(5.8127e-08)	1890(6.8495e-20)	1885(5.3732e-20)
30 - 35	3303(0.086587)	2698(1.0129e-06)	2399(1.0578e-10)	2983(0.0006907)	2757(4.6623e-06)	2708(1.3206e-06)	4746(4.7742e-09)	4918(1.4027e-11)
35 - 40	2339(1.2582e-11)	1932(5.1234e-19)	2133(4.0109e-15)	2007(1.6528e-17)	2148(7.4938e-15)	1976(4.0059e-18)	4475(9.3157e-06)	5242(2.7158e-17)
40 - 45	2749(3.8111e-06)	2200(6.2407e-14)	2330(9.0657e-12)	2314(5.0351e-12)	2439(4.144e-10)	2125(2.8667e-15)	3672(0.82757)	3951(0.092532)
45 - 50	2694(9.1029e-07)	2129(3.3916e-15)	2317(5.625e-12)	2343(1.4545e-11)	2427(2.7637e-10)	2081(4.3817e-16)	3266(0.056407)	3772(0.45767)
50 - 55	2795(1.1869e-05)	2224(1.6194e-13)	2294(2.3907e-12)	2553(1.603e-08)	2486(1.9512e-09)	2265(7.9644e-13)	3684(0.77886)	4200(0.002798)
55 - 60	2763(5.4172e-06)	2157(1.0872e-14)	2378(5.0766e-11)	2337(1.17e-11)	2466(1.0165e-09)	2265(7.9644e-13)	3888(0.17653)	4584(5.5985e-07)
60 - 65	2862(5.6174e-05)	2352(2.0122e-11)	2577(3.31e-08)	2759(4.902e-06)	2802(1.4039e-05)	2669(4.6234e-07)	4127(0.009162)	4530(2.3451e-06)
65 - 70	2450(5.9871e-10)	2173(2.0953e-14)	2471(1.1977e-09)	2389(7.4684e-11)	2482(1.7141e-09)	2472(1.2376e-09)	3330(0.11596)	3734(0.58697)
70 - 75	2678(5.9117e-07)	2403(1.2149e-10)	2724(2.0078e-06)	3035(0.0018066)	3105(0.0059068)	2966(0.00049681)	4109(0.012023)	4646(9.8217e-08)
75 - 80	2624(1.3095e-07)	2225(1.6845e-13)	2404(1.2576e-10)	2422(2.3317e-10)	2634(1.7414e-07)	2424(2.4959e-10)	3504(0.51009)	3873(0.20309)
80 - 85	2463(9.2097e-10)	2112(1.6548e-15)	2271(1.0017e-12)	2206(7.9324e-14)	2412(1.6565e-10)	2212(1.0073e-13)	3887(0.17821)	4222(0.0019056)
85 - 90	2613(9.5418e-08)	2156(1.0433e-14)	2257(5.8576e-13)	2300(2.9927e-12)	2427(2.7637e-10)	2356(2.3228e-11)	4137(0.0078504)	4727(8.6574e-09)
90 - 95	2508(3.9482e-09)	2100(9.9242e-16)	2097(8.728e-16)	2068(2.4904e-16)	2305(3.606e-12)	2018(2.7158e-17)	3646(0.93516)	4512(3.7158e-06)
95 - 100	2372(4.107e-11)	2069(2.6014e-16)	2129(3.3916e-15)	2013(2.1679e-17)	2304(3.4742e-12)	2024(3.5558e-17)	3721(0.63479)	4801(8.0707e-10)
100 - 105	2308(4.0314e-12)	1965(2.4074e-18)	2129(3.3916e-15)	1971(3.1795e-18)	2168(1.7081e-14)	2004(1.4426e-17)	4168(0.0047853)	5131(3.3916e-15)
105 - 110	2501(3.1595e-09)	2142(5.8403e-15)	2197(5.5334e-14)	2147(7.1893e-15)	2243(3.4072e-13)	1957(1.6589e-18)	4154(0.0060022)	4988(1.0406e-12)
110 - 115	2064(2.091e-16)	1858(1.4316e-20)	2058(1.6075e-16)	1934(5.6318e-19)	2067(2.384e-16)	1882(4.6434e-20)	3923(0.12473)	5100(1.2301e-14)
115 - 120	1998(1.0982e-17)	1843(6.8075e-21)	2023(3.3999e-17)	1878(3.8207e-20)	2016(2.4819e-17)	1872(2.8493e-20)	3321(0.1054)	4530(2.3451e-06)
120 - 125	2195(5.1063e-14)	2030(4.6511e-17)	2206(7.9324e-14)	2021(3.1079e-17)	2127(3.1183e-15)	1913(2.074e-19)	2744(3.3571e-06)	3413(0.25582)
125 - 130	2024(3.5558e-17)	1865(2.021e-20)	2107(1.3379e-15)	1889(6.5252e-20)	2005(1.5095e-17)	1861(1.6599e-20)	3334(0.12091)	4419(3.495e-05)
130 - 135	2051(1.1813e-16)	2069(2.6014e-16)	2501(3.1595e-09)	2216(1.1805e-13)	2496(2.6924e-09)	2294(2.3907e-12)	2553(1.603e-08)	2846(3.9172e-05)
