# Supplementary material for: Report from a Tibetan Monastery: EEG neural correlates of concentrative and analytical meditation
Source: Front Psychol. 2024 May 2;15:1348317. doi: 10.3389/fpsyg.2024.1348317 (PMC11098278; doi:10.3389/fpsyg.2024.1348317)
Supplement: Supplementary file 1 [file Data_Sheet_1.ZIP › single_subject_ranksum_tests_results/subj_2_sess_4_type_C.xlsx]

## Sheet: Sheet1
window (start - end) min	u (uncorrected p-value) for delta band; p-crit = 0.0029964	u (uncorrected p-value) for theta band; p-crit = 0.0029964	u (uncorrected p-value) for alpha_1 band; p-crit = 0.0029964	u (uncorrected p-value) for alpha_2 band; p-crit = 0.0029964	u (uncorrected p-value) for alpha_3 band; p-crit = 0.0029964	u (uncorrected p-value) for beta_1 band; p-crit = 0.0029964	u (uncorrected p-value) for beta_2 band; p-crit = 0.0029964	u (uncorrected p-value) for gamma band; p-crit = 0.0029964
0 - 5	3312(0.095625)	3113(0.0067096)	3536(0.6236)	3340(0.12864)	3473(0.41141)	3924(0.12344)	4220(0.0019743)	4506(4.3237e-06)
5 - 10	2869(6.5632e-05)	4102(0.013334)	5043(1.2282e-13)	4154(0.0060022)	4375(9.3213e-05)	4467(1.131e-05)	2226(1.7521e-13)	2071(2.8384e-16)
10 - 15	2987(0.00074557)	4458(1.4039e-05)	4785(1.365e-09)	4645(1.011e-07)	4472(1.0021e-05)	4934(7.8313e-12)	2650(2.7322e-07)	2445(5.0671e-10)
15 - 20	3182(0.018836)	4346(0.00017306)	4904(2.3228e-11)	4325(0.0002672)	4533(2.1702e-06)	4801(8.0707e-10)	2784(9.0915e-06)	2487(2.0153e-09)
20 - 25	3843(0.26471)	4176(0.0041948)	3860(0.22837)	4293(0.00050664)	4391(6.5632e-05)	4829(3.1646e-10)	4646(9.8217e-08)	4561(1.0403e-06)
25 - 30	4123(0.0097392)	3645(0.93934)	3291(0.075623)	3622(0.9686)	3753(0.52025)	4033(0.034637)	5346(2.1756e-19)	5422(5.3061e-21)
30 - 35	4911(1.8063e-11)	4171(0.0045555)	3773(0.4545)	4034(0.03419)	4043(0.030383)	4304(0.00040784)	5081(2.6749e-14)	5273(6.6436e-18)
35 - 40	4284(0.00060361)	3386(0.20123)	3771(0.46086)	3475(0.41741)	3324(0.10883)	3215(0.029588)	3390(0.20874)	3225(0.033748)
40 - 45	4041(0.031196)	3364(0.16346)	3446(0.33548)	3382(0.19393)	3359(0.15568)	2995(0.00086765)	3619(0.95605)	3984(0.06354)
45 - 50	4095(0.014769)	3562(0.72313)	3562(0.72313)	3417(0.26471)	3453(0.35425)	3341(0.12997)	4011(0.045814)	4092(0.015425)
50 - 55	3535(0.6199)	3248(0.045246)	3538(0.63105)	3331(0.11718)	3060(0.002798)	3083(0.0041258)	3114(0.0068166)	3127(0.0083534)
55 - 60	3543(0.64982)	2981(0.00066469)	3565(0.73496)	2962(0.00045924)	3127(0.0083534)	3216(0.029983)	4370(0.00010387)	5092(1.7081e-14)
60 - 65	3472(0.40843)	3176(0.017301)	3592(0.84397)	3107(0.0060989)	3161(0.013933)	3423(0.27843)	3886(0.17991)	4144(0.0070351)
65 - 70	3169(0.015649)	3025(0.0015098)	3472(0.40843)	3092(0.0047853)	3159(0.013531)	3313(0.096674)	3945(0.0988)	4429(2.7768e-05)
70 - 75	3271(0.059885)	3122(0.007729)	3376(0.18334)	3108(0.0061971)	3178(0.0178)	3266(0.056407)	3846(0.25802)	4069(0.021362)
75 - 80	3300(0.083733)	2870(6.71e-05)	3283(0.068964)	2879(8.1787e-05)	2910(0.00015911)	2856(4.911e-05)	4144(0.0070351)	4834(2.6714e-10)
80 - 85	3458(0.36804)	3183(0.019103)	3387(0.20309)	3019(0.0013539)	3013(0.0012131)	3235(0.038397)	3886(0.17991)	4278(0.00067758)
85 - 90	4235(0.0015098)	3002(0.00098941)	3281(0.067377)	2936(0.00027271)	3222(0.03245)	3090(0.004631)	3833(0.28785)	4121(0.01004)
90 - 95	4044(0.029983)	3064(0.0029964)	3328(0.11354)	2908(0.00015254)	3023(0.0014561)	3151(0.012023)	4093(0.015203)	4436(2.3601e-05)
95 - 100	3688(0.76281)	3153(0.012385)	3232(0.036948)	2807(1.5816e-05)	2997(0.00090093)	2972(0.00055856)	4197(0.0029456)	4839(2.2536e-10)
100 - 105	3243(0.042499)	4024(0.038891)	4265(0.00086765)	3854(0.24077)	4037(0.032878)	4462(1.2756e-05)	4292(0.00051664)	3663(0.86455)
105 - 110	2787(9.7801e-06)	3635(0.98116)	4698(2.1077e-08)	3775(0.44819)	4149(0.0065002)	4153(0.0060989)	2998(0.00091802)	2587(4.4572e-08)
