# Supplementary material for: Report from a Tibetan Monastery: EEG neural correlates of concentrative and analytical meditation
Source: Front Psychol. 2024 May 2;15:1348317. doi: 10.3389/fpsyg.2024.1348317 (PMC11098278; doi:10.3389/fpsyg.2024.1348317)
Supplement: Supplementary file 1 [file Data_Sheet_1.ZIP › single_subject_ranksum_tests_results/subj_20_sess__type_A.xlsx]

## Sheet: Sheet1
window (start - end) min	u (uncorrected p-value) for delta band; p-crit = 0.0041948	u (uncorrected p-value) for theta band; p-crit = 0.0041948	u (uncorrected p-value) for alpha_1 band; p-crit = 0.0041948	u (uncorrected p-value) for alpha_2 band; p-crit = 0.0041948	u (uncorrected p-value) for alpha_3 band; p-crit = 0.0041948	u (uncorrected p-value) for beta_1 band; p-crit = 0.0041948	u (uncorrected p-value) for beta_2 band; p-crit = 0.0041948	u (uncorrected p-value) for gamma band; p-crit = 0.0041948
0 - 5	3768(0.47049)	3981(0.06582)	4833(2.7637e-10)	4955(3.606e-12)	3678(0.80312)	4096(0.014556)	3889(0.17485)	3846(0.25802)
5 - 10	4589(4.8839e-07)	4562(1.0129e-06)	4608(2.8891e-07)	4516(3.3571e-06)	4444(1.9568e-05)	5098(1.3356e-14)	4821(4.144e-10)	4577(6.7704e-07)
10 - 15	4749(4.3421e-09)	4383(7.8282e-05)	4766(2.525e-09)	4967(2.3027e-12)	4426(2.976e-05)	4645(1.011e-07)	4717(1.1796e-08)	3299(0.082798)
15 - 20	4291(0.00052684)	3921(0.12733)	4651(8.4974e-08)	4946(5.0351e-12)	4452(1.6196e-05)	4478(8.6584e-06)	4235(0.0015098)	3841(0.26923)
20 - 25	3665(0.85631)	3747(0.54089)	4810(5.9871e-10)	5342(2.6337e-19)	4368(0.00010845)	3486(0.45134)	2451(6.1898e-10)	2913(0.00016947)
25 - 30	2851(4.3875e-05)	2671(4.8839e-07)	3734(0.58697)	4631(1.5106e-07)	3084(0.0041948)	2385(6.4927e-11)	1973(3.4876e-18)	2157(1.0872e-14)
