# Supplementary material for: Report from a Tibetan Monastery: EEG neural correlates of concentrative and analytical meditation
Source: Front Psychol. 2024 May 2;15:1348317. doi: 10.3389/fpsyg.2024.1348317 (PMC11098278; doi:10.3389/fpsyg.2024.1348317)
Supplement: Supplementary file 1 [file Data_Sheet_1.ZIP › single_subject_ranksum_tests_results/subj_21_sess_1_type_A.xlsx]

## Sheet: Sheet1
window (start - end) min	u (uncorrected p-value) for delta band; p-crit = 0.0038425	u (uncorrected p-value) for theta band; p-crit = 0.0038425	u (uncorrected p-value) for alpha_1 band; p-crit = 0.0038425	u (uncorrected p-value) for alpha_2 band; p-crit = 0.0038425	u (uncorrected p-value) for alpha_3 band; p-crit = 0.0038425	u (uncorrected p-value) for beta_1 band; p-crit = 0.0038425	u (uncorrected p-value) for beta_2 band; p-crit = 0.0038425	u (uncorrected p-value) for gamma band; p-crit = 0.0038425
0 - 5	3867(0.21449)	3468(0.39663)	4083(0.017549)	3130(0.0087494)	2941(0.00030187)	3542(0.64605)	2494(2.525e-09)	2187(3.699e-14)
5 - 10	4066(0.022267)	3945(0.0988)	3814(0.33548)	4010(0.046387)	4158(0.0056288)	4456(1.4726e-05)	3578(0.78693)	3070(0.0033182)
10 - 15	4548(1.4674e-06)	3550(0.67648)	4111(0.01167)	4356(0.00014016)	4669(5.0169e-08)	5070(4.1753e-14)	4676(4.0777e-08)	4244(0.0012817)
15 - 20	4342(0.00018816)	3596(0.86043)	3600(0.87695)	4317(0.00031434)	4108(0.012203)	4361(0.00012601)	3325(0.11)	2363(2.9831e-11)
20 - 25	3831(0.29264)	3023(0.0014561)	3430(0.29505)	4509(4.0087e-06)	3948(0.095625)	4264(0.00088414)	3318(0.10206)	2220(1.383e-13)
25 - 30	3793(0.39371)	3111(0.0065002)	3927(0.11966)	4500(5.0262e-06)	4099(0.013933)	4290(0.00053722)	3034(0.0017746)	2205(7.622e-14)
30 - 35	4708(1.5548e-08)	3803(0.36526)	3377(0.18508)	3495(0.48022)	3478(0.42652)	3547(0.66501)	2734(2.5996e-06)	2173(2.0953e-14)
35 - 40	4181(0.0038425)	4163(0.0051693)	4003(0.050455)	3529(0.59767)	3403(0.23428)	3514(0.54417)	3051(0.0023828)	2932(0.00024953)
