# Supplementary material for: Report from a Tibetan Monastery: EEG neural correlates of concentrative and analytical meditation
Source: Front Psychol. 2024 May 2;15:1348317. doi: 10.3389/fpsyg.2024.1348317 (PMC11098278; doi:10.3389/fpsyg.2024.1348317)
Supplement: Supplementary file 1 [file Data_Sheet_1.ZIP › single_subject_ranksum_tests_results/subj_22_sess_1_type_A.xlsx]

## Sheet: Sheet1
window (start - end) min	u (uncorrected p-value) for delta band; p-crit = 0.0014827	u (uncorrected p-value) for theta band; p-crit = 0.0014827	u (uncorrected p-value) for alpha_1 band; p-crit = 0.0014827	u (uncorrected p-value) for alpha_2 band; p-crit = 0.0014827	u (uncorrected p-value) for alpha_3 band; p-crit = 0.0014827	u (uncorrected p-value) for beta_1 band; p-crit = 0.0014827	u (uncorrected p-value) for beta_2 band; p-crit = 0.0014827	u (uncorrected p-value) for gamma band; p-crit = 0.0014827
0 - 5	4059(0.02451)	4023(0.03939)	4108(0.012203)	3899(0.15876)	3312(0.095625)	4103(0.013139)	4163(0.0051916)	4987(1.081e-12)
5 - 10	4016(0.043037)	4049(0.028052)	4109(0.012023)	4271(0.00077449)	3805(0.35973)	4607(2.9707e-07)	4485(7.2927e-06)	5075(3.4116e-14)
10 - 15	3268(0.057777)	3340(0.12864)	3601(0.88109)	4410(4.2894e-05)	3530(0.6015)	4465(1.1869e-05)	4537(1.9563e-06)	5280(4.8167e-18)
15 - 20	3698(0.72313)	3735(0.58336)	3884(0.18334)	4461(1.3066e-05)	3873(0.20309)	4508(4.1112e-06)	4373(9.7346e-05)	4598(3.8131e-07)
20 - 25	3976(0.069769)	3903(0.15264)	3876(0.19756)	4037(0.032878)	3516(0.55136)	4091(0.015649)	3455(0.35973)	3980(0.066595)
25 - 30	3564(0.73101)	3265(0.055732)	3557(0.70355)	4172(0.0044812)	3610(0.91848)	4283(0.0006154)	3155(0.012757)	3106(0.0060022)
30 - 35	3574(0.77082)	3513(0.54089)	3517(0.55487)	4236(0.0014827)	3851(0.24714)	4281(0.0006396)	3369(0.17154)	3489(0.46086)
35 - 40	3572(0.76281)	3567(0.74288)	3553(0.68804)	4141(0.0073748)	3755(0.51346)	4526(2.5996e-06)	3884(0.18334)	4584(5.5985e-07)
