# Supplementary material for: Report from a Tibetan Monastery: EEG neural correlates of concentrative and analytical meditation
Source: Front Psychol. 2024 May 2;15:1348317. doi: 10.3389/fpsyg.2024.1348317 (PMC11098278; doi:10.3389/fpsyg.2024.1348317)
Supplement: Supplementary file 1 [file Data_Sheet_1.ZIP › single_subject_ranksum_tests_results/subj_23_sess_1_type_A.xlsx]

## Sheet: Sheet1
window (start - end) min	u (uncorrected p-value) for delta band; p-crit = 0.0048642	u (uncorrected p-value) for theta band; p-crit = 0.0048642	u (uncorrected p-value) for alpha_1 band; p-crit = 0.0048642	u (uncorrected p-value) for alpha_2 band; p-crit = 0.0048642	u (uncorrected p-value) for alpha_3 band; p-crit = 0.0048642	u (uncorrected p-value) for beta_1 band; p-crit = 0.0048642	u (uncorrected p-value) for beta_2 band; p-crit = 0.0048642	u (uncorrected p-value) for gamma band; p-crit = 0.0048642
0 - 5	3683(0.78289)	3305(0.088534)	4239(0.0014041)	4854(1.3475e-10)	3259(0.051821)	3976(0.069769)	2548(1.3756e-08)	2709(1.356e-06)
5 - 10	4389(6.8599e-05)	3947(0.096674)	4740(5.7674e-09)	5080(2.7858e-14)	2819(2.0996e-05)	4167(0.0048642)	2805(1.5081e-05)	3025(0.0015098)
10 - 15	4650(8.7476e-08)	4220(0.0019743)	4902(2.4953e-11)	5223(6.3544e-17)	3259(0.051821)	4797(9.2097e-10)	3991(0.058473)	3801(0.37084)
15 - 20	4552(1.3207e-06)	3950(0.093554)	5172(5.9285e-16)	5364(9.1575e-20)	3482(0.43883)	5020(3.0316e-13)	4250(0.0011478)	4421(3.3386e-05)
20 - 25	4232(0.0015937)	4033(0.034637)	4573(7.5427e-07)	4943(5.625e-12)	3354(0.14818)	4437(2.3057e-05)	3336(0.12344)	2871(6.8599e-05)
