# Supplementary material for: Report from a Tibetan Monastery: EEG neural correlates of concentrative and analytical meditation
Source: Front Psychol. 2024 May 2;15:1348317. doi: 10.3389/fpsyg.2024.1348317 (PMC11098278; doi:10.3389/fpsyg.2024.1348317)
Supplement: Supplementary file 1 [file Data_Sheet_1.ZIP › single_subject_ranksum_tests_results/subj_3_sess_1_type_A.xlsx]

## Sheet: Sheet1
window (start - end) min	u (uncorrected p-value) for delta band; p-crit = 0.0060989	u (uncorrected p-value) for theta band; p-crit = 0.0060989	u (uncorrected p-value) for alpha_1 band; p-crit = 0.0060989	u (uncorrected p-value) for alpha_2 band; p-crit = 0.0060989	u (uncorrected p-value) for alpha_3 band; p-crit = 0.0060989	u (uncorrected p-value) for beta_1 band; p-crit = 0.0060989	u (uncorrected p-value) for beta_2 band; p-crit = 0.0060989	u (uncorrected p-value) for gamma band; p-crit = 0.0060989
0 - 5	3511(0.53397)	2463(9.2097e-10)	3438(0.31484)	3081(0.0039909)	2876(7.6583e-05)	3127(0.0083534)	2376(4.7309e-11)	2501(3.1595e-09)
5 - 10	3369(0.17154)	2209(8.9398e-14)	3253(0.048142)	2835(3.0454e-05)	2626(1.3866e-07)	2698(1.0129e-06)	2012(2.0722e-17)	1957(1.6589e-18)
10 - 15	3919(0.12997)	2393(8.5869e-11)	3368(0.1699)	2779(8.0456e-06)	2600(6.5363e-08)	2696(9.603e-07)	1889(6.5252e-20)	1869(2.4597e-20)
15 - 20	3701(0.71136)	2423(2.4125e-10)	2948(0.00034763)	2819(2.0996e-05)	2745(3.4435e-06)	2926(0.00022213)	1902(1.2231e-19)	1857(1.3627e-20)
20 - 25	3540(0.63853)	2352(2.0122e-11)	3140(0.010193)	2633(1.6926e-07)	2619(1.1345e-07)	2630(1.5542e-07)	1858(1.4316e-20)	1835(4.5678e-21)
25 - 30	3735(0.58336)	2355(2.241e-11)	3288(0.073067)	3217(0.030383)	2626(1.3866e-07)	2982(0.00067758)	1903(1.2834e-19)	1852(1.0642e-20)
30 - 35	3037(0.001872)	2226(1.7521e-13)	3175(0.017056)	3229(0.035546)	2586(4.3271e-08)	3138(0.0098884)	2205(7.622e-14)	2007(1.6528e-17)
35 - 40	3107(0.0060989)	2408(1.4437e-10)	3296(0.080046)	3275(0.062795)	2824(2.3601e-05)	3243(0.042499)	2353(2.0858e-11)	2095(8.0108e-16)
40 - 45	3970(0.074763)	2575(3.1178e-08)	3213(0.028811)	2961(0.00045028)	2938(0.00028404)	3291(0.075623)	2151(8.4854e-15)	1922(3.187e-19)
45 - 50	3208(0.026946)	2216(1.1805e-13)	3104(0.0058128)	2735(2.6673e-06)	2879(8.1787e-05)	3256(0.049953)	2021(3.1079e-17)	1877(3.6386e-20)
50 - 55	2975(0.00059204)	2215(1.1346e-13)	2775(7.2927e-06)	2974(0.00058068)	2964(0.00047768)	3074(0.0035498)	2830(2.7133e-05)	2596(5.8127e-08)
55 - 60	3345(0.13537)	2614(9.8217e-08)	2677(5.753e-07)	3029(0.0016226)	3133(0.009162)	3500(0.4967)	3859(0.23041)	4107(0.012385)
