# Supplementary material for: Report from a Tibetan Monastery: EEG neural correlates of concentrative and analytical meditation
Source: Front Psychol. 2024 May 2;15:1348317. doi: 10.3389/fpsyg.2024.1348317 (PMC11098278; doi:10.3389/fpsyg.2024.1348317)
Supplement: Supplementary file 1 [file Data_Sheet_1.ZIP › single_subject_ranksum_tests_results/subj_3_sess_1_type_C.xlsx]

## Sheet: Sheet1
window (start - end) min	u (uncorrected p-value) for delta band; p-crit = 0.0039909	u (uncorrected p-value) for theta band; p-crit = 0.0039909	u (uncorrected p-value) for alpha_1 band; p-crit = 0.0039909	u (uncorrected p-value) for alpha_2 band; p-crit = 0.0039909	u (uncorrected p-value) for alpha_3 band; p-crit = 0.0039909	u (uncorrected p-value) for beta_1 band; p-crit = 0.0039909	u (uncorrected p-value) for beta_2 band; p-crit = 0.0039909	u (uncorrected p-value) for gamma band; p-crit = 0.0039909
0 - 5	3735(0.58336)	3399(0.22635)	2978(0.00062739)	2821(2.2004e-05)	3056(0.0026117)	3163(0.014346)	4601(3.5095e-07)	4808(6.3991e-10)
5 - 10	3618(0.95187)	2680(6.2418e-07)	2724(2.0078e-06)	2165(1.5106e-14)	2871(6.8599e-05)	2984(0.00070405)	4919(1.3528e-11)	5011(4.3007e-13)
10 - 15	4058(0.024846)	2834(2.976e-05)	2695(9.3497e-07)	2230(2.0504e-13)	2679(6.0746e-07)	3034(0.0017746)	4692(2.5266e-08)	4951(4.1839e-12)
15 - 20	3617(0.94769)	2714(1.5465e-06)	2755(4.4338e-06)	2356(2.3228e-11)	2516(5.0852e-09)	3227(0.034637)	4765(2.6074e-09)	5051(8.9398e-14)
20 - 25	3810(0.34613)	2688(7.7487e-07)	2727(2.1702e-06)	2172(2.0115e-14)	2362(2.8786e-11)	3036(0.001839)	4407(4.5902e-05)	4606(3.0546e-07)
25 - 30	3821(0.31738)	2407(1.3948e-10)	2633(1.6926e-07)	2053(1.2902e-16)	2236(2.5935e-13)	2622(1.2366e-07)	2731(2.4064e-06)	3081(0.0039909)
30 - 35	3326(0.11117)	2489(2.1497e-09)	2607(8.0176e-08)	2133(4.0109e-15)	2278(1.3073e-12)	2450(5.9871e-10)	2610(8.7476e-08)	3162(0.014138)
35 - 40	3371(0.17485)	2293(2.3027e-12)	2530(7.886e-09)	2097(8.728e-16)	2125(2.8667e-15)	2661(3.7092e-07)	2239(2.9157e-13)	2508(3.9482e-09)
40 - 45	3467(0.39371)	2422(2.3317e-10)	2513(4.6257e-09)	2094(7.6742e-16)	2162(1.3356e-14)	2251(4.6468e-13)	1944(9.0242e-19)	2047(9.9006e-17)
45 - 50	3287(0.072231)	2439(4.144e-10)	2477(1.457e-09)	2235(2.494e-13)	2097(8.728e-16)	2249(4.3007e-13)	2260(6.5742e-13)	2463(9.2097e-10)
50 - 55	3730(0.6015)	2621(1.2016e-07)	2618(1.1023e-07)	2187(3.699e-14)	2243(3.4072e-13)	2576(3.2125e-08)	3406(0.24077)	4097(0.014346)
