# Supplementary material for: Report from a Tibetan Monastery: EEG neural correlates of concentrative and analytical meditation
Source: Front Psychol. 2024 May 2;15:1348317. doi: 10.3389/fpsyg.2024.1348317 (PMC11098278; doi:10.3389/fpsyg.2024.1348317)
Supplement: Supplementary file 1 [file Data_Sheet_1.ZIP › single_subject_ranksum_tests_results/subj_4_sess_1_type_C.xlsx]

## Sheet: Sheet1
window (start - end) min	u (uncorrected p-value) for delta band; p-crit = 0.0051079	u (uncorrected p-value) for theta band; p-crit = 0.0051079	u (uncorrected p-value) for alpha_1 band; p-crit = 0.0051079	u (uncorrected p-value) for alpha_2 band; p-crit = 0.0051079	u (uncorrected p-value) for alpha_3 band; p-crit = 0.0051079	u (uncorrected p-value) for beta_1 band; p-crit = 0.0051079	u (uncorrected p-value) for beta_2 band; p-crit = 0.0051079	u (uncorrected p-value) for gamma band; p-crit = 0.0051079
0 - 5	2942(0.00030804)	2642(2.1831e-07)	2701(1.0972e-06)	3278(0.065053)	2768(6.1344e-06)	2733(2.5336e-06)	2874(7.3289e-05)	2870(6.71e-05)
5 - 10	3576(0.77886)	3326(0.11117)	2584(4.0777e-08)	2868(6.4194e-05)	2978(0.00062739)	3096(0.0051079)	2958(0.00042435)	3311(0.094585)
10 - 15	3934(0.11117)	3341(0.12997)	2426(2.6714e-10)	2432(3.2734e-10)	2853(4.5902e-05)	3083(0.0041258)	2779(8.0456e-06)	2648(2.5836e-07)
15 - 20	4322(0.00028404)	3042(0.0020453)	2292(2.2178e-12)	2190(4.1753e-14)	2606(7.7876e-08)	3002(0.00098941)	2649(2.6569e-07)	3006(0.0010659)
20 - 25	4113(0.011326)	2785(9.3157e-06)	2003(1.3786e-17)	2151(8.4854e-15)	2447(5.4172e-10)	2820(2.1494e-05)	2554(1.6527e-08)	2868(6.4194e-05)
25 - 30	3911(0.14096)	2882(8.7323e-05)	2171(1.931e-14)	2600(6.5363e-08)	2296(2.5769e-12)	2935(0.0002672)	2603(7.1354e-08)	2604(7.3467e-08)
30 - 35	3888(0.17653)	2883(8.9246e-05)	2184(3.2763e-14)	2521(5.9515e-09)	2384(6.269e-11)	2860(5.3719e-05)	2563(2.1725e-08)	2574(3.0258e-08)
35 - 40	4319(0.00030187)	2866(6.1408e-05)	2010(1.8931e-17)	2073(3.0965e-16)	2380(5.447e-11)	2785(9.3157e-06)	2501(3.1595e-09)	2755(4.4338e-06)
40 - 45	4226(0.0017746)	3195(0.022576)	2148(7.4938e-15)	2095(8.0108e-16)	2386(6.7242e-11)	2915(0.00017673)	2533(8.6574e-09)	2731(2.4064e-06)
45 - 50	4408(4.4878e-05)	3369(0.17154)	2116(1.9606e-15)	2061(1.8336e-16)	2204(7.3236e-14)	2716(1.6297e-06)	2418(2.0343e-10)	2489(2.1497e-09)
50 - 55	4597(3.9199e-07)	3369(0.17154)	2242(3.2772e-13)	2057(1.5384e-16)	2149(7.8109e-15)	2586(4.3271e-08)	2331(9.4029e-12)	2432(3.2734e-10)
55 - 60	4305(0.00039981)	3500(0.4967)	2322(6.7621e-12)	2167(1.6396e-14)	2451(6.1898e-10)	3015(0.0012585)	2594(5.4807e-08)	2728(2.227e-06)
60 - 65	4381(8.1787e-05)	3038(0.0019056)	2011(1.9807e-17)	2043(8.2941e-17)	2324(7.2775e-12)	3068(0.0032076)	2637(1.8958e-07)	3212(0.02843)
65 - 70	4428(2.8418e-05)	3315(0.0988)	2372(4.107e-11)	2029(4.4479e-17)	2304(3.4742e-12)	3059(0.0027503)	2699(1.0403e-06)	3607(0.90599)
70 - 75	4330(0.0002412)	3076(0.0036711)	2279(1.3578e-12)	2126(2.9899e-15)	2417(1.966e-10)	2961(0.00045028)	2580(3.6202e-08)	2742(3.1904e-06)
75 - 80	4001(0.051821)	3054(0.0025228)	2298(2.7772e-12)	2430(3.0593e-10)	2506(3.7052e-09)	3045(0.0021562)	2922(0.00020448)	4046(0.029198)
