# Supplementary material for: Report from a Tibetan Monastery: EEG neural correlates of concentrative and analytical meditation
Source: Front Psychol. 2024 May 2;15:1348317. doi: 10.3389/fpsyg.2024.1348317 (PMC11098278; doi:10.3389/fpsyg.2024.1348317)
Supplement: Supplementary file 1 [file Data_Sheet_1.ZIP › single_subject_ranksum_tests_results/subj_4_sess_2_type_C.xlsx]

## Sheet: Sheet1
window (start - end) min	u (uncorrected p-value) for delta band; p-crit = 0.0058128	u (uncorrected p-value) for theta band; p-crit = 0.0058128	u (uncorrected p-value) for alpha_1 band; p-crit = 0.0058128	u (uncorrected p-value) for alpha_2 band; p-crit = 0.0058128	u (uncorrected p-value) for alpha_3 band; p-crit = 0.0058128	u (uncorrected p-value) for beta_1 band; p-crit = 0.0058128	u (uncorrected p-value) for beta_2 band; p-crit = 0.0058128	u (uncorrected p-value) for gamma band; p-crit = 0.0058128
0 - 5	4752(3.9482e-09)	4968(2.2178e-12)	5074(3.5525e-14)	4964(2.5769e-12)	5222(6.6433e-17)	5332(4.2386e-19)	5400(1.5801e-20)	5375(5.3732e-20)
5 - 10	4555(1.22e-06)	4963(2.6752e-12)	5024(2.5935e-13)	4973(1.8374e-12)	5320(7.4756e-19)	5416(7.1546e-21)	5428(3.9313e-21)	5415(7.5194e-21)
10 - 15	4313(0.00034072)	4724(9.502e-09)	4613(2.5122e-07)	4409(4.3875e-05)	5161(9.5085e-16)	5363(9.6108e-20)	5428(3.9313e-21)	5417(6.8075e-21)
15 - 20	4336(0.00021314)	4917(1.4545e-11)	4419(3.495e-05)	3670(0.83576)	5074(3.5525e-14)	5300(1.9079e-18)	5420(5.8627e-21)	5425(4.5678e-21)
20 - 25	3879(0.19214)	4754(3.7052e-09)	4663(5.986e-08)	4523(2.8077e-06)	5102(1.1329e-14)	5298(2.0941e-18)	5355(1.4131e-19)	5361(1.0585e-19)
25 - 30	4200(0.002798)	4857(1.2149e-10)	4521(2.9551e-06)	4359(0.0001315)	5094(1.5738e-14)	5318(8.214e-19)	5416(7.1546e-21)	5424(4.8019e-21)
30 - 35	3643(0.94769)	4001(0.051821)	4051(0.02731)	4073(0.020205)	4188(0.0034322)	4299(0.00045028)	4232(0.0015937)	4156(0.0058128)
35 - 40	3688(0.76281)	4409(4.3875e-05)	4537(1.9563e-06)	4589(4.8839e-07)	4660(6.5363e-08)	4640(1.1676e-07)	4459(1.3707e-05)	4462(1.2756e-05)
