# Supplementary material for: Report from a Tibetan Monastery: EEG neural correlates of concentrative and analytical meditation
Source: Front Psychol. 2024 May 2;15:1348317. doi: 10.3389/fpsyg.2024.1348317 (PMC11098278; doi:10.3389/fpsyg.2024.1348317)
Supplement: Supplementary file 1 [file Data_Sheet_1.ZIP › single_subject_ranksum_tests_results/subj_4_sess_3_type_C.xlsx]

## Sheet: Sheet1
window (start - end) min	u (uncorrected p-value) for delta band; p-crit = 0.0059068	u (uncorrected p-value) for theta band; p-crit = 0.0059068	u (uncorrected p-value) for alpha_1 band; p-crit = 0.0059068	u (uncorrected p-value) for alpha_2 band; p-crit = 0.0059068	u (uncorrected p-value) for alpha_3 band; p-crit = 0.0059068	u (uncorrected p-value) for beta_1 band; p-crit = 0.0059068	u (uncorrected p-value) for beta_2 band; p-crit = 0.0059068	u (uncorrected p-value) for gamma band; p-crit = 0.0059068
0 - 5	3373(0.17821)	3178(0.0178)	3340(0.12864)	3271(0.059885)	3144(0.010828)	3765(0.48022)	3757(0.50672)	4155(0.0059068)
5 - 10	2933(0.0002565)	2130(3.537e-15)	2250(4.4704e-13)	2970(0.00053722)	2123(2.6351e-15)	2185(3.4116e-14)	2197(5.5334e-14)	2154(9.6059e-15)
10 - 15	3503(0.50672)	2894(0.00011321)	3141(0.010349)	3941(0.10316)	3270(0.059176)	3390(0.20874)	3289(0.073911)	3158(0.013334)
15 - 20	3169(0.015649)	2937(0.00027832)	2555(1.7038e-08)	2672(5.0194e-07)	2866(6.1408e-05)	3350(0.14238)	3672(0.82757)	4561(1.0403e-06)
20 - 25	4036(0.03331)	3116(0.0070351)	2417(1.966e-10)	2404(1.2576e-10)	2911(0.0001625)	3458(0.36804)	3644(0.94351)	5012(4.1372e-13)
25 - 30	4136(0.0079736)	2917(0.00018427)	3395(0.2184)	4131(0.0086156)	3288(0.073067)	3948(0.095625)	4357(0.00013721)	4350(0.00015911)
30 - 35	3034(0.0017746)	2689(7.96e-07)	1993(8.7426e-18)	1981(5.0436e-18)	2458(7.8081e-10)	2850(4.2894e-05)	3181(0.018572)	4869(8.0086e-11)
35 - 40	3430(0.29505)	2791(1.0776e-05)	1937(6.4893e-19)	1928(4.2386e-19)	2387(6.9638e-11)	3069(0.0032625)	3141(0.010349)	4944(5.4212e-12)
40 - 45	4069(0.021362)	2927(0.00022676)	1978(4.3929e-18)	2065(2.1845e-16)	2478(1.5052e-09)	3350(0.14238)	3117(0.0071468)	4656(7.3467e-08)
45 - 50	4452(1.6196e-05)	2645(2.3752e-07)	2043(8.2941e-17)	2058(1.6075e-16)	2249(4.3007e-13)	2800(1.3383e-05)	2799(1.3066e-05)	3962(0.081872)
50 - 55	4019(0.04144)	2909(0.0001558)	2255(5.4231e-13)	2229(1.9714e-13)	2220(1.383e-13)	2793(1.131e-05)	2622(1.2366e-07)	3362(0.16032)
55 - 60	3953(0.090515)	2868(6.4194e-05)	1848(8.7276e-21)	1840(5.8627e-21)	2184(3.2763e-14)	2392(8.2928e-11)	2386(6.7242e-11)	2904(0.00014016)
60 - 65	4288(0.00055856)	3071(0.0033748)	1937(6.4893e-19)	2095(8.0108e-16)	2402(1.1736e-10)	3096(0.0051079)	3002(0.00098941)	3976(0.069769)
65 - 70	4743(5.248e-09)	3324(0.10883)	2212(1.0073e-13)	2126(2.9899e-15)	2294(2.3907e-12)	2786(9.5452e-06)	2520(5.7675e-09)	2654(3.0546e-07)
70 - 75	4731(7.644e-09)	3613(0.93099)	2507(3.8248e-09)	2219(1.3294e-13)	2134(4.1823e-15)	2880(8.3594e-05)	2456(7.3077e-10)	2591(5.0169e-08)
75 - 80	4471(1.0267e-05)	2760(5.0262e-06)	1861(1.6599e-20)	1893(7.9208e-20)	2247(3.9799e-13)	2563(2.1725e-08)	2379(5.2586e-11)	2636(1.8429e-07)
80 - 85	4184(0.0036711)	2943(0.00031434)	1882(4.6434e-20)	2030(4.6511e-17)	2154(9.6059e-15)	2684(6.956e-07)	2574(3.0258e-08)	2861(5.4934e-05)
85 - 90	3702(0.70745)	2909(0.0001558)	1910(1.7964e-19)	1986(6.3459e-18)	2173(2.0953e-14)	2684(6.956e-07)	2766(5.8373e-06)	4224(0.001839)
90 - 95	4377(8.9246e-05)	2856(4.911e-05)	1913(2.074e-19)	1967(2.6416e-18)	2176(2.3677e-14)	2765(5.6939e-06)	2647(2.5122e-07)	3442(0.32506)
95 - 100	4593(4.3763e-07)	2904(0.00014016)	1954(1.4421e-18)	1957(1.6589e-18)	2231(2.1324e-13)	2639(2.006e-07)	2557(1.8108e-08)	3277(0.064293)
100 - 105	4028(0.036948)	3272(0.060602)	2066(2.2821e-16)	2170(1.8537e-14)	2393(8.5869e-11)	2816(1.9568e-05)	2844(3.7429e-05)	3861(0.22635)
105 - 110	3403(0.23451)	2779(8.0456e-06)	2862(5.6174e-05)	3705(0.69578)	2664(4.0295e-07)	2550(1.4625e-08)	2259(6.3262e-13)	2241(3.1521e-13)
