# Supplementary material for: Report from a Tibetan Monastery: EEG neural correlates of concentrative and analytical meditation
Source: Front Psychol. 2024 May 2;15:1348317. doi: 10.3389/fpsyg.2024.1348317 (PMC11098278; doi:10.3389/fpsyg.2024.1348317)
Supplement: Supplementary file 1 [file Data_Sheet_1.ZIP › single_subject_ranksum_tests_results/subj_5_sess_1_type_A.xlsx]

## Sheet: Sheet1
window (start - end) min	u (uncorrected p-value) for delta band; p-crit = 0.0039909	u (uncorrected p-value) for theta band; p-crit = 0.0039909	u (uncorrected p-value) for alpha_1 band; p-crit = 0.0039909	u (uncorrected p-value) for alpha_2 band; p-crit = 0.0039909	u (uncorrected p-value) for alpha_3 band; p-crit = 0.0039909	u (uncorrected p-value) for beta_1 band; p-crit = 0.0039909	u (uncorrected p-value) for beta_2 band; p-crit = 0.0039909	u (uncorrected p-value) for gamma band; p-crit = 0.0039909
0 - 5	3030(0.001652)	3296(0.080046)	3583(0.80718)	3778(0.43883)	3116(0.0070351)	3487(0.4545)	3897(0.16188)	4004(0.049953)
5 - 10	3235(0.038397)	3128(0.0084836)	3161(0.013933)	2989(0.00077449)	3447(0.33812)	3593(0.84807)	4179(0.0039909)	4412(4.0993e-05)
10 - 15	3002(0.00098941)	2958(0.00042435)	2935(0.0002672)	3053(0.0024794)	3459(0.37084)	3552(0.68418)	4676(4.0777e-08)	4832(2.859e-10)
15 - 20	2916(0.00018046)	2916(0.00018046)	2952(0.00037661)	3037(0.001872)	3152(0.012203)	3427(0.28785)	4664(5.8127e-08)	4992(8.9329e-13)
20 - 25	3246(0.04413)	2822(2.2524e-05)	2959(0.00043283)	3056(0.0026117)	3073(0.0034906)	3615(0.93934)	4484(7.4743e-06)	4669(5.0169e-08)
25 - 30	3196(0.022889)	3004(0.001027)	3252(0.047551)	3212(0.02843)	2894(0.00011321)	3455(0.35973)	4634(1.3866e-07)	5032(1.8955e-13)
30 - 35	3052(0.0024367)	2801(1.3707e-05)	2987(0.00074557)	3058(0.0027034)	2895(0.00011567)	3238(0.039894)	4283(0.0006154)	5014(3.8284e-13)
