# Supplementary material for: Report from a Tibetan Monastery: EEG neural correlates of concentrative and analytical meditation
Source: Front Psychol. 2024 May 2;15:1348317. doi: 10.3389/fpsyg.2024.1348317 (PMC11098278; doi:10.3389/fpsyg.2024.1348317)
Supplement: Supplementary file 1 [file Data_Sheet_1.ZIP › single_subject_ranksum_tests_results/subj_5_sess_1_type_C.xlsx]

## Sheet: Sheet1
window (start - end) min	u (uncorrected p-value) for delta band; p-crit = 0.0067096	u (uncorrected p-value) for theta band; p-crit = 0.0067096	u (uncorrected p-value) for alpha_1 band; p-crit = 0.0067096	u (uncorrected p-value) for alpha_2 band; p-crit = 0.0067096	u (uncorrected p-value) for alpha_3 band; p-crit = 0.0067096	u (uncorrected p-value) for beta_1 band; p-crit = 0.0067096	u (uncorrected p-value) for beta_2 band; p-crit = 0.0067096	u (uncorrected p-value) for gamma band; p-crit = 0.0067096
0 - 5	3597(0.86455)	3485(0.44819)	3410(0.24929)	3373(0.17821)	3582(0.80312)	3450(0.34613)	3976(0.069769)	4111(0.01167)
5 - 10	4371(0.00010165)	3104(0.0058128)	2867(6.2786e-05)	2923(0.00020877)	3374(0.17991)	3355(0.14965)	4525(2.6673e-06)	4566(9.1029e-07)
10 - 15	4365(0.00011567)	3042(0.0020453)	2565(2.3079e-08)	2632(1.6452e-07)	3043(0.0020817)	3238(0.039894)	4012(0.045246)	3693(0.74288)
15 - 20	3949(0.094585)	2742(3.1904e-06)	2448(5.601e-10)	2746(3.5321e-06)	2827(2.5308e-05)	3189(0.020776)	4442(2.051e-05)	5077(3.1463e-14)
20 - 25	4056(0.025529)	2239(2.9157e-13)	2211(9.6802e-14)	2742(3.1904e-06)	3050(0.0023534)	2736(2.7366e-06)	4212(0.0022726)	4147(0.0067096)
25 - 30	3993(0.057089)	2466(1.0165e-09)	2305(3.606e-12)	2606(7.7876e-08)	2791(1.0776e-05)	2968(0.00051664)	4142(0.00726)	4671(4.729e-08)
30 - 35	3656(0.89353)	2425(2.5822e-10)	2225(1.6845e-13)	2564(2.2392e-08)	2933(0.0002565)	2784(9.0915e-06)	4341(0.00019212)	4887(4.255e-11)
35 - 40	4163(0.0051916)	2629(1.5106e-07)	2173(2.0953e-14)	2692(8.628e-07)	3020(0.0013788)	2976(0.00060361)	4373(9.7346e-05)	4638(1.2366e-07)
40 - 45	3978(0.068167)	2481(1.6594e-09)	2209(8.9398e-14)	2537(9.8009e-09)	2915(0.00017673)	2685(7.1465e-07)	4094(0.014985)	4214(0.0021944)
45 - 50	4051(0.02731)	2403(1.2149e-10)	2135(4.361e-15)	2279(1.3578e-12)	2919(0.00019212)	2699(1.0403e-06)	3647(0.93099)	3017(0.0013054)
50 - 55	3939(0.1054)	2166(1.5738e-14)	2030(4.6511e-17)	2366(3.3194e-11)	2898(0.00012335)	2711(1.4293e-06)	4298(0.00045924)	4436(2.3601e-05)
55 - 60	3644(0.94351)	2345(1.5635e-11)	2136(4.5472e-15)	2395(9.2061e-11)	3028(0.0015937)	2801(1.3707e-05)	3990(0.059176)	4495(5.6939e-06)
