# Supplementary material for: Report from a Tibetan Monastery: EEG neural correlates of concentrative and analytical meditation
Source: Front Psychol. 2024 May 2;15:1348317. doi: 10.3389/fpsyg.2024.1348317 (PMC11098278; doi:10.3389/fpsyg.2024.1348317)
Supplement: Supplementary file 1 [file Data_Sheet_1.ZIP › single_subject_ranksum_tests_results/subj_6_sess_1_type_A.xlsx]

## Sheet: Sheet1
window (start - end) min	u (uncorrected p-value) for delta band; p-crit = 0.0065002	u (uncorrected p-value) for theta band; p-crit = 0.0065002	u (uncorrected p-value) for alpha_1 band; p-crit = 0.0065002	u (uncorrected p-value) for alpha_2 band; p-crit = 0.0065002	u (uncorrected p-value) for alpha_3 band; p-crit = 0.0065002	u (uncorrected p-value) for beta_1 band; p-crit = 0.0065002	u (uncorrected p-value) for beta_2 band; p-crit = 0.0065002	u (uncorrected p-value) for gamma band; p-crit = 0.0065002
0 - 5	3307(0.090515)	3698(0.72313)	2706(1.2527e-06)	3410(0.24929)	3145(0.010992)	3841(0.26923)	3854(0.24077)	3910(0.14238)
5 - 10	3850(0.24929)	4342(0.00018816)	3272(0.060602)	3598(0.86868)	2858(5.1366e-05)	4664(5.8127e-08)	4691(2.6038e-08)	4646(9.8217e-08)
10 - 15	3849(0.25145)	4151(0.0062967)	2854(4.6949e-05)	4143(0.0071468)	2649(2.6569e-07)	4900(2.6803e-11)	5027(2.3063e-13)	4966(2.3907e-12)
15 - 20	3857(0.23451)	4145(0.0069251)	2963(0.00046838)	4173(0.004408)	2616(1.0406e-07)	5038(1.4966e-13)	5154(1.2821e-15)	5178(4.5755e-16)
20 - 25	4149(0.0065002)	4535(2.0605e-06)	2910(0.00015911)	4023(0.03939)	3152(0.012203)	5054(7.9324e-14)	5088(2.0115e-14)	5113(7.1893e-15)
25 - 30	3827(0.30237)	3944(0.099877)	2746(3.5321e-06)	4385(7.4919e-05)	4011(0.045814)	4862(1.0217e-10)	4908(2.0122e-11)	4697(2.1725e-08)
30 - 35	3953(0.090515)	4150(0.0063977)	2753(4.2162e-06)	3958(0.085627)	3499(0.49338)	4718(1.1438e-08)	4716(1.2165e-08)	4577(6.7704e-07)
