# Supplementary material for: Report from a Tibetan Monastery: EEG neural correlates of concentrative and analytical meditation
Source: Front Psychol. 2024 May 2;15:1348317. doi: 10.3389/fpsyg.2024.1348317 (PMC11098278; doi:10.3389/fpsyg.2024.1348317)
Supplement: Supplementary file 1 [file Data_Sheet_1.ZIP › single_subject_ranksum_tests_results/subj_6_sess_1_type_C.xlsx]

## Sheet: Sheet1
window (start - end) min	u (uncorrected p-value) for delta band; p-crit = 0.0050255	u (uncorrected p-value) for theta band; p-crit = 0.0050255	u (uncorrected p-value) for alpha_1 band; p-crit = 0.0050255	u (uncorrected p-value) for alpha_2 band; p-crit = 0.0050255	u (uncorrected p-value) for alpha_3 band; p-crit = 0.0050255	u (uncorrected p-value) for beta_1 band; p-crit = 0.0050255	u (uncorrected p-value) for beta_2 band; p-crit = 0.0050255	u (uncorrected p-value) for gamma band; p-crit = 0.0050255
0 - 5	3612(0.92682)	3141(0.010349)	2862(5.6174e-05)	4070(0.021067)	3040(0.0019743)	3031(0.0016819)	2783(8.8724e-06)	3191(0.021362)
5 - 10	3994(0.056407)	3569(0.75083)	2139(5.154e-15)	3716(0.65361)	2763(5.4172e-06)	3722(0.63105)	4378(8.7323e-05)	4925(1.0879e-11)
10 - 15	4300(0.00044147)	3799(0.37648)	2394(8.8913e-11)	4233(0.0015653)	2717(1.6729e-06)	4076(0.019373)	4849(1.6006e-10)	4988(1.0406e-12)
15 - 20	4296(0.00047768)	3968(0.076492)	2546(1.2937e-08)	4771(2.1497e-09)	2944(0.00032075)	4338(0.00020448)	4761(2.9639e-09)	4801(8.0707e-10)
20 - 25	3445(0.33286)	2939(0.00028987)	3346(0.13675)	5212(1.0348e-16)	4682(3.4104e-08)	4852(1.4437e-10)	4742(5.4159e-09)	4486(7.1153e-06)
25 - 30	2704(1.1881e-06)	2372(4.107e-11)	3662(0.86868)	5208(1.2346e-16)	4834(2.6714e-10)	3699(0.7192)	2992(0.00081984)	2483(1.7706e-09)
30 - 35	3960(0.083733)	3474(0.41441)	2355(2.241e-11)	4686(3.0258e-08)	3624(0.97697)	3854(0.24077)	4714(1.2937e-08)	4835(2.5822e-10)
35 - 40	4064(0.022889)	3750(0.53052)	2237(2.6968e-13)	4254(0.0010659)	2789(1.0267e-05)	3638(0.9686)	4378(8.7323e-05)	4459(1.3707e-05)
40 - 45	4055(0.025877)	3997(0.054401)	2231(2.1324e-13)	3945(0.0988)	2682(6.5896e-07)	3704(0.69966)	4536(2.0078e-06)	4468(1.104e-05)
45 - 50	3972(0.073067)	3681(0.79097)	2188(3.8515e-14)	4085(0.017056)	2980(0.00065204)	3656(0.89353)	4341(0.00019212)	4756(3.4767e-09)
50 - 55	4115(0.010992)	3702(0.70745)	2260(6.5742e-13)	3917(0.13265)	3062(0.0028957)	3613(0.93099)	4354(0.00014623)	4772(2.0814e-09)
55 - 60	4081(0.018054)	3684(0.77886)	2179(2.6749e-14)	3485(0.44819)	3111(0.0065002)	3597(0.86455)	3711(0.67265)	3634(0.98534)
60 - 65	4315(0.00032728)	3829(0.29748)	2392(8.2928e-11)	3953(0.090515)	3071(0.0033748)	3766(0.47697)	4424(3.1163e-05)	4937(7.0151e-12)
65 - 70	4083(0.017549)	3733(0.59059)	2025(3.7188e-17)	3868(0.21256)	3242(0.041967)	3660(0.87695)	4217(0.0020817)	4578(6.5896e-07)
70 - 75	3545(0.6574)	2916(0.00018046)	2473(1.2787e-09)	4165(0.0050255)	2853(4.5902e-05)	2736(2.7366e-06)	3001(0.0009711)	3310(0.093554)
