# Supplementary material for: Report from a Tibetan Monastery: EEG neural correlates of concentrative and analytical meditation
Source: Front Psychol. 2024 May 2;15:1348317. doi: 10.3389/fpsyg.2024.1348317 (PMC11098278; doi:10.3389/fpsyg.2024.1348317)
Supplement: Supplementary file 1 [file Data_Sheet_1.ZIP › single_subject_ranksum_tests_results/subj_7_sess_1_type_A.xlsx]

## Sheet: Sheet1
window (start - end) min	u (uncorrected p-value) for delta band; p-crit = 0.0039909	u (uncorrected p-value) for theta band; p-crit = 0.0039909	u (uncorrected p-value) for alpha_1 band; p-crit = 0.0039909	u (uncorrected p-value) for alpha_2 band; p-crit = 0.0039909	u (uncorrected p-value) for alpha_3 band; p-crit = 0.0039909	u (uncorrected p-value) for beta_1 band; p-crit = 0.0039909	u (uncorrected p-value) for beta_2 band; p-crit = 0.0039909	u (uncorrected p-value) for gamma band; p-crit = 0.0039909
0 - 5	3860(0.22837)	4026(0.037909)	3780(0.43265)	4251(0.0011268)	4111(0.01167)	3991(0.058473)	3947(0.096674)	3712(0.66882)
5 - 10	4184(0.0036711)	4210(0.0023534)	3879(0.19214)	4381(8.1787e-05)	4179(0.0039909)	4355(0.00014316)	4276(0.00070405)	3919(0.12997)
10 - 15	3945(0.0988)	4232(0.0015937)	3596(0.86043)	4690(2.6834e-08)	3982(0.065053)	4155(0.0059068)	4204(0.0026117)	3854(0.24077)
15 - 20	4054(0.026229)	4542(1.7173e-06)	3996(0.055063)	4208(0.0024367)	4230(0.001652)	4379(8.544e-05)	4182(0.0037961)	3814(0.33548)
20 - 25	3922(0.12602)	4203(0.0026572)	3457(0.36526)	4259(0.0009711)	3855(0.23867)	4040(0.031609)	4100(0.013731)	3154(0.01257)
25 - 30	3655(0.89768)	3908(0.14526)	2901(0.0001315)	4276(0.00070405)	3793(0.39371)	3616(0.94351)	3943(0.10096)	3514(0.54437)
30 - 35	3778(0.43883)	3880(0.19035)	3055(0.0025669)	4468(1.104e-05)	4068(0.02166)	3823(0.31232)	4339(0.00020028)	3560(0.71528)
