# Supplementary material for: Report from a Tibetan Monastery: EEG neural correlates of concentrative and analytical meditation
Source: Front Psychol. 2024 May 2;15:1348317. doi: 10.3389/fpsyg.2024.1348317 (PMC11098278; doi:10.3389/fpsyg.2024.1348317)
Supplement: Supplementary file 1 [file Data_Sheet_1.ZIP › single_subject_ranksum_tests_results/subj_7_sess_1_type_C.xlsx]

## Sheet: Sheet1
window (start - end) min	u (uncorrected p-value) for delta band; p-crit = 0.0032625	u (uncorrected p-value) for theta band; p-crit = 0.0032625	u (uncorrected p-value) for alpha_1 band; p-crit = 0.0032625	u (uncorrected p-value) for alpha_2 band; p-crit = 0.0032625	u (uncorrected p-value) for alpha_3 band; p-crit = 0.0032625	u (uncorrected p-value) for beta_1 band; p-crit = 0.0032625	u (uncorrected p-value) for beta_2 band; p-crit = 0.0032625	u (uncorrected p-value) for gamma band; p-crit = 0.0032625
0 - 5	3856(0.23658)	3636(0.97697)	3301(0.084676)	2621(1.2016e-07)	3427(0.28785)	3413(0.25582)	3723(0.62732)	3760(0.4967)
5 - 10	4656(7.3467e-08)	3838(0.27611)	2681(6.4134e-07)	2221(1.4387e-13)	3520(0.56548)	4019(0.04144)	5002(6.0875e-13)	5366(8.3135e-20)
10 - 15	4337(0.00020877)	3654(0.90184)	2976(0.00060361)	2459(8.0707e-10)	3655(0.89768)	4312(0.00034763)	5157(1.1281e-15)	5403(1.3627e-20)
15 - 20	4538(1.906e-06)	3827(0.30237)	2852(4.4878e-05)	2422(2.3317e-10)	3785(0.41741)	4071(0.020776)	4852(1.4437e-10)	5124(4.5472e-15)
20 - 25	4670(4.8709e-08)	3820(0.31992)	2402(1.1736e-10)	2464(9.5181e-10)	3848(0.25363)	3868(0.21256)	5168(7.0424e-16)	5250(1.8931e-17)
25 - 30	4813(5.4172e-10)	3916(0.13401)	2597(5.986e-08)	2329(8.7403e-12)	3658(0.88523)	4073(0.020205)	5191(2.6014e-16)	5368(7.5465e-20)
30 - 35	4516(3.3571e-06)	3866(0.21644)	2663(3.9199e-07)	2521(5.9515e-09)	3737(0.57618)	4066(0.022267)	5097(1.3916e-14)	5359(1.1656e-19)
35 - 40	4746(4.7742e-09)	3491(0.46726)	2359(2.5862e-11)	2342(1.4027e-11)	3603(0.88938)	3650(0.91848)	5215(9.0623e-17)	5376(5.1181e-20)
40 - 45	4465(1.1869e-05)	3705(0.69578)	2758(4.7807e-06)	2473(1.2787e-09)	3613(0.93099)	4155(0.0059068)	5094(1.5738e-14)	5285(3.8251e-18)
45 - 50	4451(1.6585e-05)	3607(0.90599)	2570(2.6834e-08)	2571(2.7653e-08)	3647(0.93099)	3819(0.32248)	4881(5.2586e-11)	5040(1.383e-13)
50 - 55	4581(6.0746e-07)	3545(0.6574)	2375(4.5667e-11)	2287(1.8374e-12)	3485(0.44819)	3638(0.9686)	5073(3.699e-14)	5299(1.9989e-18)
55 - 60	4546(1.5465e-06)	3823(0.31232)	2626(1.3866e-07)	2419(2.105e-10)	3537(0.62732)	4012(0.045246)	4970(2.0572e-12)	5256(1.4426e-17)
60 - 65	4580(6.2418e-07)	3737(0.57618)	2662(3.8131e-07)	2598(6.1642e-08)	3683(0.78289)	4191(0.0032625)	5046(1.0905e-13)	5162(9.1101e-16)
