# Supplementary material for: Report from a Tibetan Monastery: EEG neural correlates of concentrative and analytical meditation
Source: Front Psychol. 2024 May 2;15:1348317. doi: 10.3389/fpsyg.2024.1348317 (PMC11098278; doi:10.3389/fpsyg.2024.1348317)
Supplement: Supplementary file 1 [file Data_Sheet_1.ZIP › single_subject_ranksum_tests_results/subj_8_sess_1_type_C.xlsx]

## Sheet: Sheet1
window (start - end) min	u (uncorrected p-value) for delta band; p-crit = 0.0043358	u (uncorrected p-value) for theta band; p-crit = 0.0043358	u (uncorrected p-value) for alpha_1 band; p-crit = 0.0043358	u (uncorrected p-value) for alpha_2 band; p-crit = 0.0043358	u (uncorrected p-value) for alpha_3 band; p-crit = 0.0043358	u (uncorrected p-value) for beta_1 band; p-crit = 0.0043358	u (uncorrected p-value) for beta_2 band; p-crit = 0.0043358	u (uncorrected p-value) for gamma band; p-crit = 0.0043358
0 - 5	3212(0.02843)	3188(0.020489)	3410(0.24929)	3303(0.086587)	3573(0.76681)	3303(0.086587)	3065(0.003048)	3381(0.19214)
5 - 10	3227(0.034637)	2756(4.5467e-06)	2835(3.0454e-05)	3007(0.0010859)	3278(0.065053)	2770(6.446e-06)	2843(3.6585e-05)	3551(0.68033)
10 - 15	2869(6.5632e-05)	2553(1.603e-08)	2692(8.628e-07)	2663(3.9199e-07)	2850(4.2894e-05)	2605(7.564e-08)	2635(1.7914e-07)	3517(0.55487)
15 - 20	2767(5.9841e-06)	2401(1.1337e-10)	2483(1.7706e-09)	2712(1.4674e-06)	2698(1.0129e-06)	2508(3.9482e-09)	2787(9.7801e-06)	3879(0.19214)
20 - 25	2490(2.2201e-09)	2338(1.2133e-11)	2660(3.608e-07)	2407(1.3948e-10)	2710(1.3922e-06)	2401(1.1337e-10)	2685(7.1465e-07)	4010(0.046387)
25 - 30	2395(9.2061e-11)	2340(1.3047e-11)	2354(2.1621e-11)	2378(5.0766e-11)	2585(4.2006e-08)	2466(1.0165e-09)	2725(2.0605e-06)	3605(0.89768)
30 - 35	3017(0.0013054)	2632(1.6452e-07)	2515(4.9273e-09)	2706(1.2527e-06)	3338(0.12602)	2811(1.739e-05)	3293(0.077368)	3550(0.67648)
35 - 40	2714(1.5465e-06)	2436(3.7462e-10)	2786(9.5452e-06)	2602(6.93e-08)	3073(0.0034906)	3121(0.0076093)	3858(0.23245)	4305(0.00039981)
40 - 45	2993(0.0008355)	2964(0.00047768)	3067(0.0031536)	3394(0.21644)	3484(0.44506)	2957(0.00041602)	3085(0.0042648)	3086(0.0043358)
