# Supplementary material for: Report from a Tibetan Monastery: EEG neural correlates of concentrative and analytical meditation
Source: Front Psychol. 2024 May 2;15:1348317. doi: 10.3389/fpsyg.2024.1348317 (PMC11098278; doi:10.3389/fpsyg.2024.1348317)
Supplement: Supplementary file 1 [file Data_Sheet_1.ZIP › single_subject_ranksum_tests_results/subj_9_sess_1_type_A.xlsx]

## Sheet: Sheet1
window (start - end) min	u (uncorrected p-value) for delta band; p-crit = 0.0042648	u (uncorrected p-value) for theta band; p-crit = 0.0042648	u (uncorrected p-value) for alpha_1 band; p-crit = 0.0042648	u (uncorrected p-value) for alpha_2 band; p-crit = 0.0042648	u (uncorrected p-value) for alpha_3 band; p-crit = 0.0042648	u (uncorrected p-value) for beta_1 band; p-crit = 0.0042648	u (uncorrected p-value) for beta_2 band; p-crit = 0.0042648	u (uncorrected p-value) for gamma band; p-crit = 0.0042648
0 - 5	4175(0.0042648)	3871(0.20684)	3058(0.0027034)	3768(0.47049)	4282(0.00062739)	4484(7.4743e-06)	4568(8.628e-07)	4336(0.00021314)
5 - 10	4484(7.4743e-06)	4332(0.00023148)	3560(0.71528)	4192(0.0032076)	4374(9.5258e-05)	4616(2.3094e-07)	4448(1.7806e-05)	3489(0.46086)
10 - 15	4206(0.0025228)	4208(0.0024367)	3612(0.92682)	4066(0.022267)	4388(7.013e-05)	4413(4.0073e-05)	4053(0.026586)	3420(0.27151)
15 - 20	4015(0.043581)	3828(0.29992)	3028(0.0015937)	3736(0.57976)	4295(0.00048716)	4189(0.0033748)	4370(0.00010387)	3940(0.10428)
20 - 25	3907(0.14671)	3642(0.95187)	3095(0.0050255)	3531(0.60516)	4076(0.019373)	4274(0.00073148)	4548(1.4674e-06)	3777(0.44194)
25 - 30	3875(0.19939)	4015(0.043581)	3719(0.64229)	3837(0.27843)	4212(0.0022726)	4438(2.2524e-05)	4138(0.007729)	3466(0.39081)
30 - 35	4007(0.048142)	3914(0.13675)	3244(0.043037)	3854(0.24077)	4295(0.00048716)	4191(0.0032625)	4150(0.0063977)	3575(0.77484)
35 - 40	3996(0.055063)	3741(0.56193)	3147(0.011326)	3942(0.10206)	4166(0.0049442)	4529(2.4064e-06)	4363(0.00012074)	3720(0.63853)
40 - 45	4194(0.0031004)	4079(0.018572)	3616(0.94351)	4052(0.026946)	4338(0.00020448)	4449(1.739e-05)	4524(2.7366e-06)	3952(0.091519)
