# Supplementary material for: Report from a Tibetan Monastery: EEG neural correlates of concentrative and analytical meditation
Source: Front Psychol. 2024 May 2;15:1348317. doi: 10.3389/fpsyg.2024.1348317 (PMC11098278; doi:10.3389/fpsyg.2024.1348317)
Supplement: Supplementary file 1 [file Data_Sheet_1.ZIP › single_subject_ranksum_tests_results/subj_9_sess_1_type_C.xlsx]

## Sheet: Sheet1
window (start - end) min	u (uncorrected p-value) for delta band; p-crit = 0.0035498	u (uncorrected p-value) for theta band; p-crit = 0.0035498	u (uncorrected p-value) for alpha_1 band; p-crit = 0.0035498	u (uncorrected p-value) for alpha_2 band; p-crit = 0.0035498	u (uncorrected p-value) for alpha_3 band; p-crit = 0.0035498	u (uncorrected p-value) for beta_1 band; p-crit = 0.0035498	u (uncorrected p-value) for beta_2 band; p-crit = 0.0035498	u (uncorrected p-value) for gamma band; p-crit = 0.0035498
0 - 5	3255(0.049343)	3301(0.084676)	3409(0.24714)	3352(0.14526)	3360(0.15721)	3327(0.11235)	2482(1.7141e-09)	2486(1.9512e-09)
5 - 10	2732(2.4692e-06)	2842(3.5759e-05)	4011(0.045814)	3540(0.63853)	2785(9.3157e-06)	2453(6.6154e-10)	2128(3.2521e-15)	2042(7.9344e-17)
10 - 15	3005(0.0010463)	2728(2.227e-06)	2824(2.3601e-05)	3679(0.79906)	3205(0.025877)	2975(0.00059204)	2458(7.8081e-10)	2313(4.8523e-12)
15 - 20	3192(0.02166)	2948(0.00034763)	3102(0.0056288)	3695(0.73496)	3424(0.28077)	3397(0.22235)	2983(0.0006907)	2863(5.7442e-05)
20 - 25	3074(0.0035498)	2862(5.6174e-05)	3006(0.0010659)	3418(0.26696)	3417(0.26471)	3107(0.0060989)	3695(0.73496)	4504(4.5467e-06)
25 - 30	3004(0.001027)	2812(1.7806e-05)	3067(0.0031536)	3469(0.39956)	3469(0.39956)	3017(0.0013054)	3252(0.047551)	3740(0.56548)
30 - 35	3178(0.0178)	3099(0.0053626)	3381(0.19214)	3611(0.92265)	3503(0.50672)	3312(0.095625)	3716(0.65361)	3591(0.83986)
35 - 40	2955(0.00039981)	2939(0.00028987)	3255(0.049343)	3359(0.15568)	3308(0.091519)	3057(0.0026572)	3445(0.33286)	3804(0.36249)
40 - 45	2811(1.739e-05)	2616(1.0406e-07)	2846(3.9172e-05)	3252(0.047551)	2910(0.00015911)	2813(1.8232e-05)	3540(0.63853)	4462(1.2756e-05)
45 - 50	2878(8.0016e-05)	2775(7.2927e-06)	3062(0.0028957)	3330(0.11596)	3139(0.01004)	2947(0.00034072)	3475(0.41741)	3893(0.16828)
50 - 55	3427(0.28785)	3752(0.52366)	3983(0.064293)	4475(9.3157e-06)	4085(0.017056)	3926(0.12091)	3427(0.28785)	2916(0.00018046)
55 - 60	3452(0.35153)	3868(0.21256)	4501(4.902e-06)	4551(1.356e-06)	4352(0.00015254)	4265(0.00086765)	3682(0.78693)	2995(0.00086765)
60 - 65	3295(0.079145)	3396(0.22037)	3974(0.071403)	4371(0.00010165)	4012(0.045246)	3893(0.16828)	4104(0.012947)	3991(0.058473)
65 - 70	2763(5.4172e-06)	2786(9.5452e-06)	2986(0.00073148)	3647(0.93099)	3329(0.11475)	3092(0.0047853)	3658(0.88523)	4295(0.00048716)
70 - 75	2463(9.2097e-10)	2451(6.1898e-10)	2871(6.8599e-05)	3380(0.19035)	3148(0.011497)	2814(1.8667e-05)	3373(0.17821)	4505(4.4338e-06)
