# Supplementary material for: Report from a Tibetan Monastery: EEG neural correlates of concentrative and analytical meditation
Source: Front Psychol. 2024 May 2;15:1348317. doi: 10.3389/fpsyg.2024.1348317 (PMC11098278; doi:10.3389/fpsyg.2024.1348317)
Supplement: Supplementary file 2 [file Data_Sheet_2.ZIP]

Archive with 37 entries (37 files):
- subj_1_sess_1_type_C.svg
- subj_10_sess_1_type_A.svg
- subj_10_sess_1_type_C.svg
- subj_11_sess_1_type_C.svg
- subj_12_sess_1_type_A.svg
- subj_13_sess_1_type_A.svg
- subj_14_sess_1_type_A.svg
- subj_15_sess_1_type_A.svg
- subj_15_sess_2_type_A.svg
- subj_16_sess_1_type_A.svg
- subj_17_sess_1_type_A.svg
- subj_18_sess_1_type_A.svg
- subj_19_sess_1_type_A.svg
- subj_2_sess_1_type_C.svg
- subj_2_sess_2_type_C.svg
- subj_2_sess_3_type_C.svg
- subj_2_sess_4_type_C.svg
- subj_20_sess__type_A.svg
- subj_21_sess_1_type_A.svg
- subj_22_sess_1_type_A.svg
- subj_23_sess_1_type_A.svg
- subj_3_sess_1_type_A.svg
- subj_3_sess_1_type_C.svg
- subj_4_sess_1_type_C.svg
- subj_4_sess_2_type_C.svg
- subj_4_sess_3_type_C.svg
- subj_4_sess_4_type_C.svg
- subj_5_sess_1_type_A.svg
- subj_5_sess_1_type_C.svg
- subj_5_sess_2_type_.svg
- subj_6_sess_1_type_A.svg
- subj_6_sess_1_type_C.svg
- subj_7_sess_1_type_A.svg
- subj_7_sess_1_type_C.svg
- subj_8_sess_1_type_C.svg
- subj_9_sess_1_type_A.svg
- subj_9_sess_1_type_C.svg
