# Supplementary material for: Report from a Tibetan Monastery: EEG neural correlates of concentrative and analytical meditation
Source: Front Psychol. 2024 May 2;15:1348317. doi: 10.3389/fpsyg.2024.1348317 (PMC11098278; doi:10.3389/fpsyg.2024.1348317)
Supplement: Supplementary file 4 [file Table_2.XLSX]

## Sheet: Sheet1
subj id	session	experience (B/I/A)	bump in baseline (0/1)	bump in session (0/1)	bump variation (dB)	frequency of bump (Hz)
1	1	A	0	1	5.6	21.22
2	1	A	1	1	3.5	16.2
2	2	A	1	1	5	16
2	3	A	1	1	6.4	16.9
2	4	A	1	1	1.1	15.7
3	1	A	0	1	5.3	16.7
3	1	A	0	1	2.8	11.37
4	4	A	0	0	0	0
4	1	A	1	1	4.8	22.4
4	2	A	0	0	0	0
4	3	A	1	1	3.5	22
5	1	A	1	1	0.8	21.5
5	1	A	1	1	3	21.2
5	2	A	0	0	0	0
6	1	A	1	1	-3.3	21.5
6	1	A	0	0	0	0
7	1	I	0	0	0	0
7	1	I	0	0	0	0
8	1	A	0	0	0	0
9	1	I	1	1	1.2	18.6
9	1	I	1	1	0	17.6
10	1	A	0	0	0	0
10	1	A	0	0	0	0
11	1	B	1	1	-3	20.2
12	1	I	0	1	4	20.3
13	1	B	0	0	0	0
14	1	B	1	1	1.8	18.1
15	1	I	0	0	0	0
15	2	I	0	0	0	0
16	1	B	0	0	0	0
17	1	I	0	0	0	0
18	1	B	0	0	0	0
19	1	B	0	0	0	0
20		B	0	0	0	0
21	1	B	1	1	-6	20.6
22	1	I	1	0	-3	20
23	1	B	1	1	-3.3	19.3
